# Supplementary material for: Toxin exposure and HLA alleles determine serum antibody binding to toxic shock syndrome toxin 1 (TSST-1) of Staphylococcus aureus
Source: Front Immunol. 2023 Sep 4;14:1229562. doi: 10.3389/fimmu.2023.1229562 (PMC10507260; doi:10.3389/fimmu.2023.1229562)
Supplement: Supplementary file 4 [file Table_4.xlsx]

## Sheet: Info
Supplementary Table 4: Summary statistics for the frequency of HLA alleles and their associations with anti-TSST-1 antibody titers. Data for (1) DKMS-based HLA typing, (2) NGS-based HLA-typing, (3) a meta-analysis of DKMS- and NGS-based HLA-typing, and (4) genotyping-based imputation of HLA alleles are provided on individual data sheets. In the meta-analysis, effect directions for individual sub-…

## Sheet: DKMS_typing
HLA gene	HLA allele	antibody class	N	effect direction	allele frequency	p-value	q-value	standard error	effect estimate	typing software	IPD-IMGT/HLA database version
A	01:01	IgA	574	+	0.155052	0.202459	0.455534	0.044035	0.0561911	DKMS-LSL	3.36.0
A	02:01	IgA	574	+	0.304007	0.263717	0.465615	0.0360688	0.0403523	DKMS-LSL	3.36.0
A	02:05	IgA	574	+	0.0087108	0.523625	0.730179	0.158566	0.101191	DKMS-LSL	3.36.0
A	02:06	IgA	574	-	0.00174216	0.19163	0.455534	0.385637	-0.504157	DKMS-LSL	3.36.0
A	02:08	IgA	574	-	0.00087108	0.138272	0.455534	0.546763	-0.811591	DKMS-LSL	3.36.0
A	03:01	IgA	574	-	0.146341	0.156918	0.455534	0.0440058	-0.0623735	DKMS-LSL	3.36.0
A	03:02	IgA	574	-	0.00087108	0.147223	0.455534	0.545832	-0.792219	DKMS-LSL	3.36.0
A	11:01	IgA	574	-	0.0670732	0.197987	0.455534	0.0648013	-0.0835173	DKMS-LSL	3.36.0
A	23:01	IgA	574	-	0.0200348	0.0962309	0.455534	0.11623	-0.19366	DKMS-LSL	3.36.0
A	24:02	IgA	574	+	0.0810105	0.0701187	0.455534	0.0586167	0.106364	DKMS-LSL	3.36.0
A	24:03	IgA	574	-	0.00174216	0.540873	0.730179	0.386106	-0.236244	DKMS-LSL	3.36.0
A	24:28	IgA	574	+	0.00087108	0.7364	0.86447	0.547673	0.184451	DKMS-LSL	3.36.0
A	25:01	IgA	574	-	0.0252613	0.946983	0.946983	0.103795	-0.00690495	DKMS-LSL	3.36.0
A	26:01	IgA	574	-	0.0235192	0.407068	0.610602	0.107885	-0.0895104	DKMS-LSL	3.36.0
A	26:08	IgA	574	-	0.00087108	0.888636	0.922814	0.54597	-0.0764868	DKMS-LSL	3.36.0
A	29:01	IgA	574	-	0.00087108	0.79061	0.867226	0.54742	-0.145419	DKMS-LSL	3.36.0
A	29:02	IgA	574	-	0.0304878	0.193548	0.455534	0.0924235	-0.120308	DKMS-LSL	3.36.0
A	30:01	IgA	574	-	0.0156794	0.575353	0.739739	0.123533	-0.0692414	DKMS-LSL	3.36.0
A	30:02	IgA	574	+	0.00174216	0.802987	0.867226	0.386367	0.0964371	DKMS-LSL	3.36.0
A	31:01	IgA	574	+	0.0278746	0.0707115	0.455534	0.0932066	0.168773	DKMS-LSL	3.36.0
A	32:01	IgA	574	+	0.0296167	0.238188	0.459362	0.093289	0.110153	DKMS-LSL	3.36.0
A	33:01	IgA	574	+	0.00609756	0.27592	0.465615	0.20732	0.2261	DKMS-LSL	3.36.0
A	33:03	IgA	574	+	0.00174216	0.229535	0.459362	0.385366	0.46354	DKMS-LSL	3.36.0
A	33:05	IgA	574	+	0.00174216	0.672427	0.825251	0.38661	0.163551	DKMS-LSL	3.36.0
A	66:01	IgA	574	-	0.00522648	0.367804	0.584159	0.224042	-0.201933	DKMS-LSL	3.36.0
A	68:01	IgA	574	-	0.0339721	0.0753869	0.455534	0.089926	-0.160192	DKMS-LSL	3.36.0
A	68:02	IgA	574	-	0.00696864	0.0662776	0.455534	0.193829	-0.356663	DKMS-LSL	3.36.0
B	07:02	IgA	574	-	0.12892	0.237998	0.977494	0.0480885	-0.0568047	DKMS-LSL	3.36.0
B	07:04	IgA	574	-	0.00174216	0.782333	0.987259	0.386683	-0.106883	DKMS-LSL	3.36.0
B	07:05	IgA	574	+	0.00174216	0.157129	0.977494	0.386605	0.547693	DKMS-LSL	3.36.0
B	08:01	IgA	574	+	0.116725	0.00605568	0.314895	0.0497183	0.136981	DKMS-LSL	3.36.0
B	13:02	IgA	574	-	0.0479094	0.650193	0.987259	0.0748409	-0.033958	DKMS-LSL	3.36.0
B	14:01	IgA	574	-	0.00261324	0.741416	0.987259	0.316216	-0.104396	DKMS-LSL	3.36.0
B	14:02	IgA	574	+	0.0200348	0.703964	0.987259	0.110956	0.0421819	DKMS-LSL	3.36.0
B	15:01	IgA	574	+	0.0670732	0.177176	0.977494	0.0640747	0.0865768	DKMS-LSL	3.36.0
B	15:03	IgA	574	-	0.00348432	0.330049	0.977494	0.273874	-0.266987	DKMS-LSL	3.36.0
B	15:17	IgA	574	-	0.00087108	0.908412	0.987259	0.545068	-0.062734	DKMS-LSL	3.36.0
B	15:18	IgA	574	+	0.00087108	0.530506	0.987259	0.545894	0.342614	DKMS-LSL	3.36.0
B	15:45	IgA	574	-	0.00087108	0.193008	0.977494	0.5452	-0.71055	DKMS-LSL	3.36.0
B	18:01	IgA	574	+	0.0444251	0.333838	0.977494	0.0799925	0.0773718	DKMS-LSL	3.36.0
B	18:03	IgA	574	+	0.00174216	0.694535	0.987259	0.387949	0.152429	DKMS-LSL	3.36.0
B	27:02	IgA	574	-	0.0121951	0.316508	0.977494	0.147765	-0.148142	DKMS-LSL	3.36.0
B	27:05	IgA	574	-	0.033101	0.874395	0.987259	0.0915625	-0.0144807	DKMS-LSL	3.36.0
B	27:14	IgA	574	-	0.00174216	0.988162	0.988162	0.386795	-0.00574174	DKMS-LSL	3.36.0
B	35:01	IgA	574	-	0.0670732	0.0241672	0.628348	0.065882	-0.148928	DKMS-LSL	3.36.0
B	35:02	IgA	574	+	0.00783972	0.366577	0.977494	0.183752	0.166043	DKMS-LSL	3.36.0
B	35:03	IgA	574	-	0.021777	0.80763	0.987259	0.111812	-0.0272373	DKMS-LSL	3.36.0
B	35:08	IgA	574	+	0.0043554	0.182861	0.977494	0.244726	0.326375	DKMS-LSL	3.36.0
B	37:01	IgA	574	-	0.0087108	0.581347	0.987259	0.174116	-0.0960661	DKMS-LSL	3.36.0
B	37:02	IgA	574	-	0.00087108	0.663467	0.987259	0.545072	-0.237303	DKMS-LSL	3.36.0
B	38:01	IgA	574	+	0.0191638	0.13498	0.977494	0.119453	0.178807	DKMS-LSL	3.36.0
B	39:01	IgA	574	+	0.00783972	0.67352	0.987259	0.184191	0.0776439	DKMS-LSL	3.36.0
B	39:06	IgA	574	+	0.00522648	0.419273	0.977494	0.224186	0.181204	DKMS-LSL	3.36.0
B	39:24	IgA	574	+	0.00087108	0.217744	0.977494	0.546358	0.674163	DKMS-LSL	3.36.0
B	40:01	IgA	574	+	0.054878	0.559507	0.987259	0.0728699	0.0425502	DKMS-LSL	3.36.0
B	40:02	IgA	574	+	0.0148084	0.930302	0.987259	0.133976	0.0117234	DKMS-LSL	3.36.0
B	41:01	IgA	574	+	0.00609756	0.065051	0.845663	0.206847	0.382357	DKMS-LSL	3.36.0
B	41:02	IgA	574	+	0.00696864	0.898905	0.987259	0.194367	0.0247043	DKMS-LSL	3.36.0
B	44:02	IgA	574	-	0.0792683	0.274806	0.977494	0.0596677	-0.065224	DKMS-LSL	3.36.0
B	44:03	IgA	574	-	0.0409408	0.893844	0.987259	0.0830668	-0.0110896	DKMS-LSL	3.36.0
B	44:05	IgA	574	+	0.00522648	0.971264	0.988162	0.22382	0.00806633	DKMS-LSL	3.36.0
B	45:01	IgA	574	-	0.00522648	0.719697	0.987259	0.224647	-0.0806579	DKMS-LSL	3.36.0
B	47:01	IgA	574	-	0.00348432	0.6387	0.987259	0.274901	-0.12914	DKMS-LSL	3.36.0
B	48:01	IgA	574	-	0.00087108	0.955816	0.988162	0.547012	-0.0303205	DKMS-LSL	3.36.0
B	49:01	IgA	574	-	0.00958188	0.0612932	0.845663	0.166707	-0.312593	DKMS-LSL	3.36.0
B	50:01	IgA	574	+	0.0182927	0.389671	0.977494	0.121125	0.104273	DKMS-LSL	3.36.0
B	51:01	IgA	574	-	0.0444251	0.410268	0.977494	0.0799962	-0.0659195	DKMS-LSL	3.36.0
B	51:05	IgA	574	+	0.00087108	0.851041	0.987259	0.546427	0.10266	DKMS-LSL	3.36.0
B	51:07	IgA	574	-	0.00087108	0.750634	0.987259	0.545211	-0.173355	DKMS-LSL	3.36.0
B	51:08	IgA	574	+	0.00087108	0.793435	0.987259	0.546768	0.14324	DKMS-LSL	3.36.0
B	51:50	IgA	574	-	0.00087108	0.309664	0.977494	0.54646	-0.555663	DKMS-LSL	3.36.0
B	52:01	IgA	574	-	0.00958188	0.344654	0.977494	0.165835	-0.156847	DKMS-LSL	3.36.0
B	53:01	IgA	574	-	0.00087108	0.758133	0.987259	0.54715	-0.168567	DKMS-LSL	3.36.0
B	55:01	IgA	574	-	0.0165505	0.639418	0.987259	0.128076	-0.0600377	DKMS-LSL	3.36.0
B	56:01	IgA	574	-	0.0121951	0.912966	0.987259	0.14773	-0.0161538	DKMS-LSL	3.36.0
B	57:01	IgA	574	-	0.03223	0.292972	0.977494	0.087892	-0.0925154	DKMS-LSL	3.36.0
B	57:03	IgA	574	-	0.00087108	0.514311	0.987259	0.546462	-0.356594	DKMS-LSL	3.36.0
B	58:01	IgA	574	+	0.00348432	0.495618	0.987259	0.275719	0.187997	DKMS-LSL	3.36.0
B	73:01	IgA	574	+	0.00087108	0.432353	0.977494	0.547081	0.429859	DKMS-LSL	3.36.0
C	01:02	IgA	574	-	0.033101	0.611557	0.882121	0.0920559	-0.0467768	DKMS-LSL	3.36.0
C	02:02	IgA	574	+	0.054878	0.984165	0.984165	0.0715722	0.00142115	DKMS-LSL	3.36.0
C	02:10	IgA	574	-	0.00087108	0.216993	0.728367	0.546406	-0.675325	DKMS-LSL	3.36.0
C	02:24	IgA	574	+	0.00087108	0.740344	0.935172	0.547207	0.181432	DKMS-LSL	3.36.0
C	03:02	IgA	574	+	0.00174216	0.655452	0.882121	0.394321	0.17604	DKMS-LSL	3.36.0
C	03:03	IgA	574	+	0.0496516	0.916025	0.984165	0.0737377	0.00777852	DKMS-LSL	3.36.0
C	03:04	IgA	574	+	0.0862369	0.243649	0.728367	0.0576378	0.0672707	DKMS-LSL	3.36.0
C	04:01	IgA	574	-	0.130662	0.375483	0.767023	0.0477486	-0.0423505	DKMS-LSL	3.36.0
C	05:01	IgA	574	-	0.0635889	0.383511	0.767023	0.0659653	-0.0575298	DKMS-LSL	3.36.0
C	06:02	IgA	574	-	0.114983	0.432562	0.798577	0.0487101	-0.0382557	DKMS-LSL	3.36.0
C	07:01	IgA	574	+	0.148084	0.0209983	0.38479	0.0456267	0.105602	DKMS-LSL	3.36.0
C	07:02	IgA	574	-	0.134146	0.273138	0.728367	0.0467931	-0.0513289	DKMS-LSL	3.36.0
C	07:04	IgA	574	-	0.0191638	0.273018	0.728367	0.118732	-0.130273	DKMS-LSL	3.36.0
C	08:01	IgA	574	-	0.00087108	0.955816	0.984165	0.547012	-0.0303205	DKMS-LSL	3.36.0
C	08:02	IgA	574	+	0.0226481	0.802162	0.962594	0.105242	0.0263808	DKMS-LSL	3.36.0
C	12:02	IgA	574	-	0.00958188	0.344654	0.767023	0.165835	-0.156847	DKMS-LSL	3.36.0
C	12:03	IgA	574	+	0.054007	0.0537703	0.430162	0.0737651	0.142567	DKMS-LSL	3.36.0
C	14:02	IgA	574	+	0.0121951	0.661591	0.882121	0.147536	0.064613	DKMS-LSL	3.36.0
C	15:02	IgA	574	-	0.021777	0.0320658	0.38479	0.107135	-0.230223	DKMS-LSL	3.36.0
C	15:05	IgA	574	+	0.00348432	0.139123	0.728367	0.273072	0.404461	DKMS-LSL	3.36.0
C	16:01	IgA	574	-	0.0209059	0.525224	0.840358	0.113702	-0.0722813	DKMS-LSL	3.36.0
C	16:02	IgA	574	+	0.00348432	0.270287	0.728367	0.273503	0.301806	DKMS-LSL	3.36.0
C	16:04	IgA	574	+	0.00174216	0.897281	0.984165	0.386888	0.0499687	DKMS-LSL	3.36.0
C	17:01	IgA	574	+	0.011324	0.492029	0.840358	0.153148	0.105294	DKMS-LSL	3.36.0
DPB1	01:01	IgA	574	+	0.0496516	0.26479	0.509064	0.0686436	0.0766232	DKMS-LSL	3.36.0
DPB1	02:01	IgA	574	+	0.114983	0.321943	0.509064	0.0510541	0.050612	DKMS-LSL	3.36.0
DPB1	02:02	IgA	574	-	0.00174216	0.326465	0.509064	0.38669	-0.379773	DKMS-LSL	3.36.0
DPB1	03:01	IgA	574	+	0.102787	0.0918785	0.509064	0.0533138	0.0900168	DKMS-LSL	3.36.0
DPB1	04:01	IgA	574	-	0.428571	0.328196	0.509064	0.0325816	-0.0318844	DKMS-LSL	3.36.0
DPB1	04:02	IgA	574	-	0.144599	0.134401	0.509064	0.0466811	-0.0699803	DKMS-LSL	3.36.0
DPB1	05:01	IgA	574	+	0.0156794	0.76358	0.836302	0.123494	0.0371626	DKMS-LSL	3.36.0
DPB1	06:01	IgA	574	-	0.010453	0.223861	0.509064	0.158851	-0.193426	DKMS-LSL	3.36.0
DPB1	09:01	IgA	574	-	0.00522648	0.680737	0.782847	0.223726	-0.0921014	DKMS-LSL	3.36.0
DPB1	10:01	IgA	574	+	0.011324	0.331998	0.509064	0.15316	0.148707	DKMS-LSL	3.36.0
DPB1	11:01	IgA	574	-	0.0130662	0.160042	0.509064	0.142379	-0.200295	DKMS-LSL	3.36.0
DPB1	13:01	IgA	574	-	0.0243902	0.665437	0.782847	0.105662	-0.045714	DKMS-LSL	3.36.0
DPB1	14:01	IgA	574	+	0.0148084	0.133942	0.509064	0.134099	0.201268	DKMS-LSL	3.36.0
DPB1	15:01	IgA	574	-	0.011324	0.912031	0.912031	0.153166	-0.0169289	DKMS-LSL	3.36.0
DPB1	16:01	IgA	574	+	0.00783972	0.254326	0.509064	0.182567	0.208321	DKMS-LSL	3.36.0
DPB1	17:01	IgA	574	-	0.0139373	0.228777	0.509064	0.139268	-0.167793	DKMS-LSL	3.36.0
DPB1	19:01	IgA	574	+	0.011324	0.0509386	0.509064	0.142334	0.278427	DKMS-LSL	3.36.0
DPB1	20:01	IgA	574	+	0.00348432	0.526705	0.739265	0.27364	0.173334	DKMS-LSL	3.36.0
DPB1	23:01	IgA	574	-	0.011324	0.0353689	0.509064	0.152338	-0.321305	DKMS-LSL	3.36.0
DPB1	413:01	IgA	574	+	0.00087108	0.801286	0.837709	0.549095	0.138263	DKMS-LSL	3.36.0
DPB1	45:01	IgA	574	-	0.00087108	0.546413	0.739265	0.546795	-0.329995	DKMS-LSL	3.36.0
DPB1	52:01	IgA	574	+	0.00087108	0.0789825	0.509064	0.547776	0.963975	DKMS-LSL	3.36.0
DPB1	59:01	IgA	574	-	0.00087108	0.675177	0.782847	0.54766	-0.229618	DKMS-LSL	3.36.0
DQB1	02:01	IgA	574	+	0.227352	0.0113264	0.090611	0.0379996	0.0965487	DKMS-LSL	3.36.0
DQB1	03:01	IgA	574	-	0.175958	0.668073	0.918549	0.040287	-0.0172839	DKMS-LSL	3.36.0
DQB1	03:02	IgA	574	+	0.0862369	0.627887	0.918549	0.0545251	0.0264429	DKMS-LSL	3.36.0
DQB1	03:03	IgA	574	-	0.0461672	0.331079	0.842645	0.0742499	-0.0722288	DKMS-LSL	3.36.0
DQB1	03:04	IgA	574	-	0.00261324	0.792568	0.918549	0.316572	-0.0832906	DKMS-LSL	3.36.0
DQB1	03:05	IgA	574	-	0.00087108	0.872969	0.927415	0.547321	-0.0875502	DKMS-LSL	3.36.0
DQB1	04:02	IgA	574	+	0.0383275	0.927415	0.927415	0.0798731	0.00727944	DKMS-LSL	3.36.0
DQB1	05:01	IgA	574	-	0.130662	4.26049e-05	0.000681679	0.0487646	-0.201163	DKMS-LSL	3.36.0
DQB1	05:02	IgA	574	+	0.0304878	0.368657	0.842645	0.0901767	0.0811328	DKMS-LSL	3.36.0
DQB1	05:03	IgA	574	+	0.0174216	0.803731	0.918549	0.124131	0.0308638	DKMS-LSL	3.36.0
DQB1	05:04	IgA	574	+	0.00087108	0.590771	0.918549	0.546577	0.294072	DKMS-LSL	3.36.0
DQB1	06:01	IgA	574	-	0.0130662	0.758625	0.918549	0.143203	-0.0440258	DKMS-LSL	3.36.0
DQB1	06:02	IgA	574	-	0.123693	0.161286	0.645145	0.0500702	-0.0702282	DKMS-LSL	3.36.0
DQB1	06:03	IgA	574	+	0.0766551	0.0208532	0.111217	0.0576731	0.133636	DKMS-LSL	3.36.0
DQB1	06:04	IgA	574	+	0.0243902	0.305084	0.842645	0.1057	0.108504	DKMS-LSL	3.36.0
DQB1	06:09	IgA	574	-	0.00522648	0.728177	0.918549	0.224548	-0.0780806	DKMS-LSL	3.36.0
DRB1	01:01	IgA	574	-	0.114983	0.000186296	0.00577516	0.0524049	-0.197134	DKMS-LSL	3.36.0
DRB1	01:02	IgA	574	+	0.00696864	0.881802	0.934489	0.194019	0.0288609	DKMS-LSL	3.36.0
DRB1	01:03	IgA	574	-	0.00087108	0.608693	0.934489	0.547584	-0.280487	DKMS-LSL	3.36.0
DRB1	03:01	IgA	574	+	0.126307	0.00846418	0.131195	0.0476344	0.125861	DKMS-LSL	3.36.0
DRB1	04:01	IgA	574	+	0.0932056	0.51268	0.934489	0.0554653	0.0363344	DKMS-LSL	3.36.0
DRB1	04:02	IgA	574	-	0.00522648	0.434848	0.934489	0.223306	-0.174509	DKMS-LSL	3.36.0
DRB1	04:03	IgA	574	-	0.00348432	0.758837	0.934489	0.277856	-0.0853452	DKMS-LSL	3.36.0
DRB1	04:04	IgA	574	-	0.0174216	0.731987	0.934489	0.124319	-0.0425982	DKMS-LSL	3.36.0
DRB1	04:05	IgA	574	-	0.00348432	0.494673	0.934489	0.273267	-0.186734	DKMS-LSL	3.36.0
DRB1	04:07	IgA	574	-	0.00522648	0.779753	0.934489	0.225643	-0.063129	DKMS-LSL	3.36.0
DRB1	04:08	IgA	574	+	0.00174216	0.69597	0.934489	0.386367	0.151056	DKMS-LSL	3.36.0
DRB1	07:01	IgA	574	-	0.141115	0.67413	0.934489	0.0461486	-0.019415	DKMS-LSL	3.36.0
DRB1	08:01	IgA	574	-	0.0365854	0.884146	0.934489	0.0832954	-0.0121429	DKMS-LSL	3.36.0
DRB1	08:03	IgA	574	+	0.00174216	0.134803	0.830824	0.387261	0.579949	DKMS-LSL	3.36.0
DRB1	08:04	IgA	574	-	0.00174216	0.685402	0.934489	0.385655	-0.15631	DKMS-LSL	3.36.0
DRB1	09:01	IgA	574	+	0.00696864	0.75424	0.934489	0.194704	0.0609823	DKMS-LSL	3.36.0
DRB1	10:01	IgA	574	-	0.00783972	0.11545	0.830824	0.182984	-0.28849	DKMS-LSL	3.36.0
DRB1	11:01	IgA	574	-	0.0618467	0.765851	0.934489	0.0659956	-0.0196634	DKMS-LSL	3.36.0
DRB1	11:03	IgA	574	+	0.0087108	0.837761	0.934489	0.158706	0.0325114	DKMS-LSL	3.36.0
DRB1	11:04	IgA	574	+	0.0261324	0.616393	0.934489	0.102182	0.0512182	DKMS-LSL	3.36.0
DRB1	12:01	IgA	574	-	0.0165505	0.809893	0.934489	0.128292	-0.0308769	DKMS-LSL	3.36.0
DRB1	13:01	IgA	574	+	0.0749129	0.0169491	0.17514	0.0581434	0.139248	DKMS-LSL	3.36.0
DRB1	13:02	IgA	574	+	0.0296167	0.43045	0.934489	0.0967571	0.0763401	DKMS-LSL	3.36.0
DRB1	13:03	IgA	574	-	0.0200348	0.934489	0.934489	0.116303	-0.00956411	DKMS-LSL	3.36.0
DRB1	13:05	IgA	574	+	0.00174216	0.930514	0.934489	0.386828	0.0337457	DKMS-LSL	3.36.0
DRB1	14:01	IgA	574	+	0.0139373	0.505204	0.934489	0.138067	0.0920558	DKMS-LSL	3.36.0
DRB1	14:04	IgA	574	-	0.00261324	0.399899	0.934489	0.315995	-0.266206	DKMS-LSL	3.36.0
DRB1	14:166	IgA	574	-	0.00087108	0.930472	0.934489	0.545771	-0.0476406	DKMS-LSL	3.36.0
DRB1	15:01	IgA	574	-	0.127178	0.160805	0.830824	0.049685	-0.0697681	DKMS-LSL	3.36.0
DRB1	15:02	IgA	574	-	0.0130662	0.431455	0.934489	0.142808	-0.112428	DKMS-LSL	3.36.0
DRB1	16:01	IgA	574	+	0.0278746	0.240481	0.934489	0.0965152	0.113407	DKMS-LSL	3.36.0
A	01:01	IgG4	574	+	0.155052	0.333417	0.868469	0.0983015	0.0951638	DKMS-LSL	3.36.0
A	02:01	IgG4	574	-	0.304007	0.858327	0.917584	0.0805557	-0.0143861	DKMS-LSL	3.36.0
A	02:05	IgG4	574	-	0.0087108	0.192005	0.868469	0.353353	-0.46156	DKMS-LSL	3.36.0
A	02:06	IgG4	574	-	0.00174216	0.446492	0.868469	0.861208	-0.656074	DKMS-LSL	3.36.0
A	02:08	IgG4	574	-	0.00087108	0.585204	0.917584	1.22187	-0.667279	DKMS-LSL	3.36.0
A	03:01	IgG4	574	-	0.146341	0.774069	0.917584	0.0983433	-0.0282435	DKMS-LSL	3.36.0
A	03:02	IgG4	574	+	0.00087108	0.236014	0.868469	1.21849	1.44546	DKMS-LSL	3.36.0
A	11:01	IgG4	574	-	0.0670732	0.12337	0.868469	0.144479	-0.222943	DKMS-LSL	3.36.0
A	23:01	IgG4	574	+	0.0200348	0.650221	0.917584	0.259896	0.117914	DKMS-LSL	3.36.0
A	24:02	IgG4	574	+	0.0810105	0.775584	0.917584	0.131143	0.037404	DKMS-LSL	3.36.0
A	24:03	IgG4	574	+	0.00174216	0.750336	0.917584	0.861605	0.274293	DKMS-LSL	3.36.0
A	24:28	IgG4	574	-	0.00087108	0.00103025	0.0278167	1.21039	-3.99342	DKMS-LSL	3.36.0
A	25:01	IgG4	574	+	0.0252613	0.241209	0.868469	0.231284	0.271343	DKMS-LSL	3.36.0
A	26:01	IgG4	574	+	0.0235192	0.402291	0.868469	0.240687	0.201736	DKMS-LSL	3.36.0
A	26:08	IgG4	574	+	0.00087108	0.717527	0.917584	1.21793	0.440827	DKMS-LSL	3.36.0
A	29:01	IgG4	574	-	0.00087108	0.855918	0.917584	1.22133	-0.221861	DKMS-LSL	3.36.0
A	29:02	IgG4	574	-	0.0304878	0.832752	0.917584	0.206496	-0.0436266	DKMS-LSL	3.36.0
A	30:01	IgG4	574	+	0.0156794	0.773152	0.917584	0.275656	0.079497	DKMS-LSL	3.36.0
A	30:02	IgG4	574	+	0.00174216	0.943698	0.943698	0.862023	0.0609052	DKMS-LSL	3.36.0
A	31:01	IgG4	574	-	0.0278746	0.450317	0.868469	0.208439	-0.157457	DKMS-LSL	3.36.0
A	32:01	IgG4	574	+	0.0296167	0.439731	0.868469	0.208273	0.161035	DKMS-LSL	3.36.0
A	33:01	IgG4	574	+	0.00609756	0.375559	0.868469	0.462694	0.41032	DKMS-LSL	3.36.0
A	33:03	IgG4	574	+	0.00174216	0.219913	0.868469	0.859701	1.05581	DKMS-LSL	3.36.0
A	33:05	IgG4	574	+	0.00174216	0.288194	0.868469	0.861798	0.916171	DKMS-LSL	3.36.0
A	66:01	IgG4	574	+	0.00522648	0.883599	0.917584	0.500185	0.073264	DKMS-LSL	3.36.0
A	68:01	IgG4	574	-	0.0339721	0.563469	0.917584	0.201126	-0.116258	DKMS-LSL	3.36.0
A	68:02	IgG4	574	-	0.00696864	0.278311	0.868469	0.43327	-0.470169	DKMS-LSL	3.36.0
B	07:02	IgG4	574	+	0.12892	0.437018	0.945954	0.10736	0.0835032	DKMS-LSL	3.36.0
B	07:04	IgG4	574	+	0.00174216	0.244409	0.945954	0.86171	1.00411	DKMS-LSL	3.36.0
B	07:05	IgG4	574	-	0.00174216	0.529294	0.945954	0.863738	-0.543699	DKMS-LSL	3.36.0
B	08:01	IgG4	574	+	0.116725	0.0401643	0.34809	0.111247	0.228812	DKMS-LSL	3.36.0
B	13:02	IgG4	574	+	0.0479094	0.82902	0.945954	0.166993	0.0360801	DKMS-LSL	3.36.0
B	14:01	IgG4	574	-	0.00261324	0.0149948	0.194932	0.701861	-1.71251	DKMS-LSL	3.36.0
B	14:02	IgG4	574	-	0.0200348	0.752928	0.945954	0.247552	-0.0779626	DKMS-LSL	3.36.0
B	15:01	IgG4	574	+	0.0670732	0.557296	0.945954	0.143137	0.0840515	DKMS-LSL	3.36.0
B	15:03	IgG4	574	-	0.00348432	0.738186	0.945954	0.611461	-0.204485	DKMS-LSL	3.36.0
B	15:17	IgG4	574	+	0.00087108	0.20621	0.945954	1.21434	1.53676	DKMS-LSL	3.36.0
B	15:18	IgG4	574	-	0.00087108	0.984103	0.984896	1.21831	-0.0242863	DKMS-LSL	3.36.0
B	15:45	IgG4	574	-	0.00087108	0.388417	0.945954	1.21736	-1.05077	DKMS-LSL	3.36.0
B	18:01	IgG4	574	+	0.0444251	0.444911	0.945954	0.178518	0.13647	DKMS-LSL	3.36.0
B	18:03	IgG4	574	-	0.00174216	0.0542054	0.388804	0.862796	-1.66451	DKMS-LSL	3.36.0
B	27:02	IgG4	574	-	0.0121951	0.32821	0.945954	0.329677	-0.322612	DKMS-LSL	3.36.0
B	27:05	IgG4	574	-	0.033101	0.897944	0.95292	0.204276	-0.0262122	DKMS-LSL	3.36.0
B	27:14	IgG4	574	+	0.00174216	0.593645	0.945954	0.862718	0.460574	DKMS-LSL	3.36.0
B	35:01	IgG4	574	-	0.0670732	0.637173	0.945954	0.147615	-0.069661	DKMS-LSL	3.36.0
B	35:02	IgG4	574	-	0.00783972	0.780252	0.945954	0.410215	-0.114501	DKMS-LSL	3.36.0
B	35:03	IgG4	574	-	0.021777	0.622318	0.945954	0.249411	-0.122919	DKMS-LSL	3.36.0
B	35:08	IgG4	574	-	0.0043554	0.622584	0.945954	0.546722	-0.26924	DKMS-LSL	3.36.0
B	37:01	IgG4	574	+	0.0087108	0.532225	0.945954	0.388421	0.242762	DKMS-LSL	3.36.0
B	37:02	IgG4	574	-	0.00087108	0.772336	0.945954	1.21616	-0.352029	DKMS-LSL	3.36.0
B	38:01	IgG4	574	+	0.0191638	0.314154	0.945954	0.266786	0.268771	DKMS-LSL	3.36.0
B	39:01	IgG4	574	+	0.00783972	0.300297	0.945954	0.410602	0.42569	DKMS-LSL	3.36.0
B	39:06	IgG4	574	+	0.00522648	0.134834	0.779043	0.499457	0.747911	DKMS-LSL	3.36.0
B	39:24	IgG4	574	+	0.00087108	0.52897	0.945954	1.22013	0.768642	DKMS-LSL	3.36.0
B	40:01	IgG4	574	+	0.054878	0.523975	0.945954	0.162563	0.103654	DKMS-LSL	3.36.0
B	40:02	IgG4	574	+	0.0148084	0.443698	0.945954	0.298745	0.228988	DKMS-LSL	3.36.0
B	41:01	IgG4	574	+	0.00609756	0.810846	0.945954	0.462841	0.110825	DKMS-LSL	3.36.0
B	41:02	IgG4	574	+	0.00696864	0.576091	0.945954	0.433518	0.242522	DKMS-LSL	3.36.0
B	44:02	IgG4	574	-	0.0792683	0.00158392	0.0301545	0.132088	-0.419278	DKMS-LSL	3.36.0
B	44:03	IgG4	574	+	0.0409408	0.787176	0.945954	0.185312	0.0500542	DKMS-LSL	3.36.0
B	44:05	IgG4	574	+	0.00522648	0.262809	0.945954	0.498787	0.559086	DKMS-LSL	3.36.0
B	45:01	IgG4	574	-	0.00522648	0.932688	0.969996	0.501238	-0.0423551	DKMS-LSL	3.36.0
B	47:01	IgG4	574	+	0.00348432	0.789305	0.945954	0.613382	0.163981	DKMS-LSL	3.36.0
B	48:01	IgG4	574	-	0.00087108	0.00173968	0.0301545	1.20985	-3.80669	DKMS-LSL	3.36.0
B	49:01	IgG4	574	-	0.00958188	0.373891	0.945954	0.372814	-0.331772	DKMS-LSL	3.36.0
B	50:01	IgG4	574	+	0.0182927	0.873188	0.945954	0.270399	0.043178	DKMS-LSL	3.36.0
B	51:01	IgG4	574	-	0.0444251	0.0598161	0.388804	0.178019	-0.335732	DKMS-LSL	3.36.0
B	51:05	IgG4	574	-	0.00087108	0.486299	0.945954	1.21859	-0.848946	DKMS-LSL	3.36.0
B	51:07	IgG4	574	-	0.00087108	0.459118	0.945954	1.21588	-0.900731	DKMS-LSL	3.36.0
B	51:08	IgG4	574	-	0.00087108	0.672776	0.945954	1.21971	-0.515404	DKMS-LSL	3.36.0
B	51:50	IgG4	574	-	0.00087108	0.178504	0.928222	1.21831	-1.64112	DKMS-LSL	3.36.0
B	52:01	IgG4	574	+	0.00958188	0.844666	0.945954	0.370256	0.0725772	DKMS-LSL	3.36.0
B	53:01	IgG4	574	+	0.00087108	0.741996	0.945954	1.22067	0.402055	DKMS-LSL	3.36.0
B	55:01	IgG4	574	+	0.0165505	0.863591	0.945954	0.285785	0.0491217	DKMS-LSL	3.36.0
B	56:01	IgG4	574	+	0.0121951	0.984896	0.984896	0.329586	0.0062423	DKMS-LSL	3.36.0
B	57:01	IgG4	574	-	0.03223	0.451067	0.945954	0.196179	-0.14795	DKMS-LSL	3.36.0
B	57:03	IgG4	574	-	0.00087108	0.000846776	0.0301545	1.20766	-4.05171	DKMS-LSL	3.36.0
B	58:01	IgG4	574	+	0.00348432	0.0352388	0.34809	0.61297	1.29378	DKMS-LSL	3.36.0
B	73:01	IgG4	574	+	0.00087108	0.627659	0.945954	1.22094	0.59251	DKMS-LSL	3.36.0
C	01:02	IgG4	574	-	0.033101	0.0938177	0.550143	0.204913	-0.34393	DKMS-LSL	3.36.0
C	02:02	IgG4	574	+	0.054878	0.617898	0.929895	0.159642	0.0796781	DKMS-LSL	3.36.0
C	02:10	IgG4	574	-	0.00087108	0.690039	0.929895	1.2205	-0.486985	DKMS-LSL	3.36.0
C	02:24	IgG4	574	+	0.00087108	0.488399	0.929895	1.22041	0.846125	DKMS-LSL	3.36.0
C	03:02	IgG4	574	+	0.00174216	0.114613	0.550143	0.877945	1.38735	DKMS-LSL	3.36.0
C	03:03	IgG4	574	+	0.0496516	0.691711	0.929895	0.164487	0.0652581	DKMS-LSL	3.36.0
C	03:04	IgG4	574	+	0.0862369	0.833844	0.929895	0.128739	0.0270184	DKMS-LSL	3.36.0
C	04:01	IgG4	574	-	0.130662	0.534858	0.929895	0.106564	-0.0661751	DKMS-LSL	3.36.0
C	05:01	IgG4	574	-	0.0635889	0.00537992	0.0645591	0.146261	-0.408676	DKMS-LSL	3.36.0
C	06:02	IgG4	574	+	0.114983	0.878062	0.929895	0.108729	0.0166894	DKMS-LSL	3.36.0
C	07:01	IgG4	574	+	0.148084	0.0988478	0.550143	0.102027	0.16867	DKMS-LSL	3.36.0
C	07:02	IgG4	574	+	0.134146	0.237401	0.805447	0.104377	0.123453	DKMS-LSL	3.36.0
C	07:04	IgG4	574	-	0.0191638	0.859647	0.929895	0.265163	-0.0469084	DKMS-LSL	3.36.0
C	08:01	IgG4	574	-	0.00087108	0.00173968	0.0417524	1.20985	-3.80669	DKMS-LSL	3.36.0
C	08:02	IgG4	574	-	0.0226481	0.268482	0.805447	0.234552	-0.259802	DKMS-LSL	3.36.0
C	12:02	IgG4	574	+	0.00958188	0.844666	0.929895	0.370256	0.0725772	DKMS-LSL	3.36.0
C	12:03	IgG4	574	+	0.054007	0.222846	0.805447	0.164895	0.201226	DKMS-LSL	3.36.0
C	14:02	IgG4	574	-	0.0121951	0.866834	0.929895	0.329198	-0.0552255	DKMS-LSL	3.36.0
C	15:02	IgG4	574	-	0.021777	0.497135	0.929895	0.239893	-0.162994	DKMS-LSL	3.36.0
C	15:05	IgG4	574	-	0.00348432	0.891149	0.929895	0.61039	-0.0835695	DKMS-LSL	3.36.0
C	16:01	IgG4	574	-	0.0209059	0.699493	0.929895	0.253725	-0.0979888	DKMS-LSL	3.36.0
C	16:02	IgG4	574	-	0.00348432	0.630913	0.929895	0.610714	-0.293573	DKMS-LSL	3.36.0
C	16:04	IgG4	574	+	0.00174216	0.952955	0.952955	0.863153	0.050945	DKMS-LSL	3.36.0
C	17:01	IgG4	574	+	0.011324	0.835944	0.929895	0.3418	0.070814	DKMS-LSL	3.36.0
DPB1	01:01	IgG4	574	+	0.0496516	0.76466	0.973231	0.153299	0.045915	DKMS-LSL	3.36.0
DPB1	02:01	IgG4	574	+	0.114983	0.914609	0.973231	0.113999	0.0122292	DKMS-LSL	3.36.0
DPB1	02:02	IgG4	574	+	0.00174216	0.875838	0.973231	0.863417	0.134968	DKMS-LSL	3.36.0
DPB1	03:01	IgG4	574	+	0.102787	0.933443	0.973231	0.119241	0.0099627	DKMS-LSL	3.36.0
DPB1	04:01	IgG4	574	+	0.428571	0.643179	0.973231	0.0727369	0.033714	DKMS-LSL	3.36.0
DPB1	04:02	IgG4	574	-	0.144599	0.411419	0.973231	0.104289	-0.0857265	DKMS-LSL	3.36.0
DPB1	05:01	IgG4	574	+	0.0156794	0.921409	0.973231	0.275532	0.0271957	DKMS-LSL	3.36.0
DPB1	06:01	IgG4	574	-	0.010453	0.77917	0.973231	0.354833	-0.0995431	DKMS-LSL	3.36.0
DPB1	09:01	IgG4	574	+	0.00522648	0.745588	0.973231	0.499158	0.162037	DKMS-LSL	3.36.0
DPB1	10:01	IgG4	574	-	0.011324	0.623559	0.973231	0.341909	-0.167905	DKMS-LSL	3.36.0
DPB1	11:01	IgG4	574	+	0.0130662	0.524448	0.973231	0.318086	0.202589	DKMS-LSL	3.36.0
DPB1	13:01	IgG4	574	-	0.0243902	0.915402	0.973231	0.235766	-0.0250559	DKMS-LSL	3.36.0
DPB1	14:01	IgG4	574	+	0.0148084	0.58551	0.973231	0.29969	0.163531	DKMS-LSL	3.36.0
DPB1	15:01	IgG4	574	+	0.011324	0.442406	0.973231	0.341538	0.262532	DKMS-LSL	3.36.0
DPB1	16:01	IgG4	574	+	0.00783972	0.653766	0.973231	0.407701	0.182966	DKMS-LSL	3.36.0
DPB1	17:01	IgG4	574	-	0.0139373	0.00181521	0.0237597	0.308439	-0.966571	DKMS-LSL	3.36.0
DPB1	19:01	IgG4	574	+	0.011324	0.162292	0.973231	0.318067	0.445048	DKMS-LSL	3.36.0
DPB1	20:01	IgG4	574	-	0.00348432	0.597019	0.973231	0.610554	-0.322978	DKMS-LSL	3.36.0
DPB1	23:01	IgG4	574	+	0.011324	0.973231	0.973231	0.341196	0.0114542	DKMS-LSL	3.36.0
DPB1	413:01	IgG4	574	+	0.00087108	0.643804	0.973231	1.22486	0.566664	DKMS-LSL	3.36.0
DPB1	45:01	IgG4	574	+	0.00087108	0.757828	0.973231	1.22018	0.376406	DKMS-LSL	3.36.0
DPB1	52:01	IgG4	574	-	0.00087108	0.00206606	0.0237597	1.21518	-3.76087	DKMS-LSL	3.36.0
DPB1	59:01	IgG4	574	+	0.00087108	0.56571	0.973231	1.22166	0.702109	DKMS-LSL	3.36.0
DQB1	02:01	IgG4	574	+	0.227352	0.0609892	0.267864	0.0849945	0.159561	DKMS-LSL	3.36.0
DQB1	03:01	IgG4	574	-	0.175958	0.0130025	0.10402	0.0894054	-0.222762	DKMS-LSL	3.36.0
DQB1	03:02	IgG4	574	-	0.0862369	0.963494	0.963494	0.12167	-0.00557125	DKMS-LSL	3.36.0
DQB1	03:03	IgG4	574	-	0.0461672	0.732736	0.893771	0.165772	-0.0566371	DKMS-LSL	3.36.0
DQB1	03:04	IgG4	574	-	0.00261324	0.4652	0.827115	0.705979	-0.515933	DKMS-LSL	3.36.0
DQB1	03:05	IgG4	574	+	0.00087108	0.558295	0.827115	1.22073	0.715007	DKMS-LSL	3.36.0
DQB1	04:02	IgG4	574	-	0.0383275	0.304216	0.827115	0.178031	-0.183082	DKMS-LSL	3.36.0
DQB1	05:01	IgG4	574	-	0.130662	0.0669661	0.267864	0.110089	-0.202062	DKMS-LSL	3.36.0
DQB1	05:02	IgG4	574	+	0.0304878	0.590119	0.827115	0.201275	0.108481	DKMS-LSL	3.36.0
DQB1	05:03	IgG4	574	-	0.0174216	0.593711	0.827115	0.276881	-0.14779	DKMS-LSL	3.36.0
DQB1	05:04	IgG4	574	-	0.00087108	0.919619	0.963494	1.21971	-0.123141	DKMS-LSL	3.36.0
DQB1	06:01	IgG4	574	+	0.0130662	0.620336	0.827115	0.319443	0.158331	DKMS-LSL	3.36.0
DQB1	06:02	IgG4	574	+	0.123693	0.78205	0.893771	0.111892	0.0309696	DKMS-LSL	3.36.0
DQB1	06:03	IgG4	574	+	0.0766551	0.00352407	0.0563852	0.128307	0.375966	DKMS-LSL	3.36.0
DQB1	06:04	IgG4	574	+	0.0243902	0.519567	0.827115	0.235949	0.152049	DKMS-LSL	3.36.0
DQB1	06:09	IgG4	574	+	0.00522648	0.606028	0.827115	0.500899	0.258484	DKMS-LSL	3.36.0
DRB1	01:01	IgG4	574	-	0.114983	0.052933	0.306441	0.117976	-0.228818	DKMS-LSL	3.36.0
DRB1	01:02	IgG4	574	+	0.00696864	0.865138	0.986321	0.432852	0.0735481	DKMS-LSL	3.36.0
DRB1	01:03	IgG4	574	-	0.00087108	0.52469	0.986321	1.2215	-0.777517	DKMS-LSL	3.36.0
DRB1	03:01	IgG4	574	+	0.126307	0.0426263	0.306441	0.106537	0.216477	DKMS-LSL	3.36.0
DRB1	04:01	IgG4	574	-	0.0932056	0.0899144	0.398192	0.123475	-0.209754	DKMS-LSL	3.36.0
DRB1	04:02	IgG4	574	+	0.00522648	0.166014	0.571826	0.497617	0.690153	DKMS-LSL	3.36.0
DRB1	04:03	IgG4	574	+	0.00348432	0.732114	0.986321	0.61988	0.212299	DKMS-LSL	3.36.0
DRB1	04:04	IgG4	574	-	0.0174216	0.838156	0.986321	0.277373	-0.0566803	DKMS-LSL	3.36.0
DRB1	04:05	IgG4	574	-	0.00348432	0.881126	0.986321	0.609895	-0.0912463	DKMS-LSL	3.36.0
DRB1	04:07	IgG4	574	+	0.00522648	0.962786	0.986321	0.503441	0.0234997	DKMS-LSL	3.36.0
DRB1	04:08	IgG4	574	-	0.00174216	0.550199	0.986321	0.861824	-0.515216	DKMS-LSL	3.36.0
DRB1	07:01	IgG4	574	-	0.141115	0.838189	0.986321	0.102969	-0.0210371	DKMS-LSL	3.36.0
DRB1	08:01	IgG4	574	-	0.0365854	0.55988	0.986321	0.185779	-0.108377	DKMS-LSL	3.36.0
DRB1	08:03	IgG4	574	+	0.00174216	0.154546	0.571826	0.864134	1.23188	DKMS-LSL	3.36.0
DRB1	08:04	IgG4	574	-	0.00174216	0.0256889	0.265452	0.856738	-1.91634	DKMS-LSL	3.36.0
DRB1	09:01	IgG4	574	+	0.00696864	0.426141	0.986321	0.434178	0.345774	DKMS-LSL	3.36.0
DRB1	10:01	IgG4	574	-	0.00783972	0.874908	0.986321	0.409123	-0.0644361	DKMS-LSL	3.36.0
DRB1	11:01	IgG4	574	-	0.0618467	0.0145493	0.225514	0.146472	-0.358995	DKMS-LSL	3.36.0
DRB1	11:03	IgG4	574	-	0.0087108	0.455083	0.986321	0.35391	-0.264542	DKMS-LSL	3.36.0
DRB1	11:04	IgG4	574	-	0.0261324	0.643113	0.986321	0.227973	-0.105688	DKMS-LSL	3.36.0
DRB1	12:01	IgG4	574	+	0.0165505	0.424187	0.986321	0.28607	0.228787	DKMS-LSL	3.36.0
DRB1	13:01	IgG4	574	+	0.0749129	0.00480212	0.148866	0.129459	0.366527	DKMS-LSL	3.36.0
DRB1	13:02	IgG4	574	+	0.0296167	0.416944	0.986321	0.215857	0.175347	DKMS-LSL	3.36.0
DRB1	13:03	IgG4	574	+	0.0200348	0.613055	0.986321	0.259414	0.131263	DKMS-LSL	3.36.0
DRB1	13:05	IgG4	574	-	0.00174216	0.967553	0.986321	0.863013	-0.0351212	DKMS-LSL	3.36.0
DRB1	14:01	IgG4	574	+	0.0139373	0.892254	0.986321	0.308141	0.0417573	DKMS-LSL	3.36.0
DRB1	14:04	IgG4	574	-	0.00261324	0.0593112	0.306441	0.703208	-1.32884	DKMS-LSL	3.36.0
DRB1	14:166	IgG4	574	+	0.00087108	0.711554	0.986321	1.21747	0.45041	DKMS-LSL	3.36.0
DRB1	15:01	IgG4	574	+	0.127178	0.612635	0.986321	0.111014	0.0562395	DKMS-LSL	3.36.0
DRB1	15:02	IgG4	574	-	0.0130662	0.986321	0.986321	0.318776	-0.00546789	DKMS-LSL	3.36.0
DRB1	16:01	IgG4	574	+	0.0278746	0.637463	0.986321	0.215544	0.10163	DKMS-LSL	3.36.0
A	01:01	IgGt	574	+	0.155052	0.107202	0.638425	0.0630636	0.101751	DKMS-LSL	3.36.0
A	02:01	IgGt	574	-	0.304007	0.471833	0.749382	0.0517328	-0.0372467	DKMS-LSL	3.36.0
A	02:05	IgGt	574	-	0.0087108	0.430489	0.749382	0.227237	-0.179272	DKMS-LSL	3.36.0
A	02:06	IgGt	574	-	0.00174216	0.101277	0.638425	0.552275	-0.906487	DKMS-LSL	3.36.0
A	02:08	IgGt	574	-	0.00087108	0.34631	0.682664	0.784614	-0.739544	DKMS-LSL	3.36.0
A	03:01	IgGt	574	-	0.146341	0.258161	0.682664	0.0631163	-0.0714405	DKMS-LSL	3.36.0
A	03:02	IgGt	574	+	0.00087108	0.304747	0.682664	0.783095	0.804426	DKMS-LSL	3.36.0
A	11:01	IgGt	574	-	0.0670732	0.623159	0.841265	0.0929995	-0.045723	DKMS-LSL	3.36.0
A	23:01	IgGt	574	+	0.0200348	0.585924	0.841265	0.166963	0.0910056	DKMS-LSL	3.36.0
A	24:02	IgGt	574	+	0.0810105	0.340355	0.682664	0.0841948	0.0803445	DKMS-LSL	3.36.0
A	24:03	IgGt	574	+	0.00174216	0.719104	0.924562	0.553546	0.199186	DKMS-LSL	3.36.0
A	24:28	IgGt	574	+	0.00087108	0.595602	0.841265	0.784893	0.416806	DKMS-LSL	3.36.0
A	25:01	IgGt	574	-	0.0252613	0.965985	0.965985	0.148775	-0.00634716	DKMS-LSL	3.36.0
A	26:01	IgGt	574	+	0.0235192	0.16754	0.682664	0.154471	0.213468	DKMS-LSL	3.36.0
A	26:08	IgGt	574	+	0.00087108	0.903205	0.965985	0.782572	0.0952141	DKMS-LSL	3.36.0
A	29:01	IgGt	574	-	0.00087108	0.331148	0.682664	0.78404	-0.762588	DKMS-LSL	3.36.0
A	29:02	IgGt	574	-	0.0304878	0.965401	0.965985	0.132674	-0.00575757	DKMS-LSL	3.36.0
A	30:01	IgGt	574	-	0.0156794	0.456649	0.749382	0.177028	-0.131866	DKMS-LSL	3.36.0
A	30:02	IgGt	574	+	0.00174216	0.840817	0.965985	0.553811	0.111283	DKMS-LSL	3.36.0
A	31:01	IgGt	574	+	0.0278746	0.353974	0.682664	0.133883	0.124199	DKMS-LSL	3.36.0
A	32:01	IgGt	574	+	0.0296167	0.762993	0.936401	0.13387	0.0403883	DKMS-LSL	3.36.0
A	33:01	IgGt	574	+	0.00609756	0.183828	0.682664	0.297011	0.395229	DKMS-LSL	3.36.0
A	33:03	IgGt	574	+	0.00174216	0.118227	0.638425	0.551879	0.863491	DKMS-LSL	3.36.0
A	33:05	IgGt	574	+	0.00174216	0.237374	0.682664	0.553552	0.654757	DKMS-LSL	3.36.0
A	66:01	IgGt	574	+	0.00522648	0.89243	0.965985	0.321357	0.0434768	DKMS-LSL	3.36.0
A	68:01	IgGt	574	-	0.0339721	0.0575263	0.638425	0.128845	-0.245213	DKMS-LSL	3.36.0
A	68:02	IgGt	574	-	0.00696864	0.112635	0.638425	0.278035	-0.441778	DKMS-LSL	3.36.0
B	07:02	IgGt	574	-	0.12892	0.716448	0.805676	0.0690047	-0.0250758	DKMS-LSL	3.36.0
B	07:04	IgGt	574	-	0.00174216	0.98473	0.98473	0.55429	-0.0106137	DKMS-LSL	3.36.0
B	07:05	IgGt	574	+	0.00174216	0.430434	0.805676	0.554819	0.43776	DKMS-LSL	3.36.0
B	08:01	IgGt	574	+	0.116725	0.032338	0.805676	0.0714503	0.153296	DKMS-LSL	3.36.0
B	13:02	IgGt	574	-	0.0479094	0.405571	0.805676	0.107227	-0.089249	DKMS-LSL	3.36.0
B	14:01	IgGt	574	-	0.00261324	0.104394	0.805676	0.452238	-0.735576	DKMS-LSL	3.36.0
B	14:02	IgGt	574	+	0.0200348	0.238359	0.805676	0.158865	0.187515	DKMS-LSL	3.36.0
B	15:01	IgGt	574	+	0.0670732	0.621449	0.805676	0.0919699	0.0454395	DKMS-LSL	3.36.0
B	15:03	IgGt	574	-	0.00348432	0.315771	0.805676	0.392538	-0.394138	DKMS-LSL	3.36.0
B	15:17	IgGt	574	+	0.00087108	0.021651	0.805676	0.777651	1.79079	DKMS-LSL	3.36.0
B	15:18	IgGt	574	-	0.00087108	0.711471	0.805676	0.782637	-0.289628	DKMS-LSL	3.36.0
B	15:45	IgGt	574	-	0.00087108	0.307853	0.805676	0.781917	-0.798069	DKMS-LSL	3.36.0
B	18:01	IgGt	574	+	0.0444251	0.399373	0.805676	0.11468	0.0967189	DKMS-LSL	3.36.0
B	18:03	IgGt	574	+	0.00174216	0.47068	0.805676	0.555888	0.401273	DKMS-LSL	3.36.0
B	27:02	IgGt	574	-	0.0121951	0.143513	0.805676	0.211587	-0.309947	DKMS-LSL	3.36.0
B	27:05	IgGt	574	-	0.033101	0.172995	0.805676	0.131029	-0.178771	DKMS-LSL	3.36.0
B	27:14	IgGt	574	-	0.00174216	0.777603	0.808707	0.554375	-0.156655	DKMS-LSL	3.36.0
B	35:01	IgGt	574	-	0.0670732	0.361933	0.805676	0.0947878	-0.0864869	DKMS-LSL	3.36.0
B	35:02	IgGt	574	-	0.00783972	0.35732	0.805676	0.263374	-0.24263	DKMS-LSL	3.36.0
B	35:03	IgGt	574	-	0.021777	0.602805	0.805676	0.160236	-0.0834291	DKMS-LSL	3.36.0
B	35:08	IgGt	574	+	0.0043554	0.601008	0.805676	0.351245	0.183788	DKMS-LSL	3.36.0
B	37:01	IgGt	574	+	0.0087108	0.387775	0.805676	0.249472	0.215626	DKMS-LSL	3.36.0
B	37:02	IgGt	574	-	0.00087108	0.490691	0.805676	0.781084	-0.538683	DKMS-LSL	3.36.0
B	38:01	IgGt	574	+	0.0191638	0.296446	0.805676	0.171391	0.179113	DKMS-LSL	3.36.0
B	39:01	IgGt	574	-	0.00783972	0.708771	0.805676	0.264019	-0.0986627	DKMS-LSL	3.36.0
B	39:06	IgGt	574	+	0.00522648	0.285939	0.805676	0.3212	0.343068	DKMS-LSL	3.36.0
B	39:24	IgGt	574	+	0.00087108	0.577534	0.805676	0.783961	0.436912	DKMS-LSL	3.36.0
B	40:01	IgGt	574	-	0.054878	0.71784	0.805676	0.104468	-0.0377679	DKMS-LSL	3.36.0
B	40:02	IgGt	574	+	0.0148084	0.582332	0.805676	0.191984	0.105649	DKMS-LSL	3.36.0
B	41:01	IgGt	574	+	0.00609756	0.46976	0.805676	0.297241	0.215011	DKMS-LSL	3.36.0
B	41:02	IgGt	574	-	0.00696864	0.754768	0.805676	0.278577	-0.087058	DKMS-LSL	3.36.0
B	44:02	IgGt	574	-	0.0792683	0.162032	0.805676	0.0854673	-0.119662	DKMS-LSL	3.36.0
B	44:03	IgGt	574	+	0.0409408	0.482271	0.805676	0.119014	0.083681	DKMS-LSL	3.36.0
B	44:05	IgGt	574	+	0.00522648	0.217895	0.805676	0.320383	0.395198	DKMS-LSL	3.36.0
B	45:01	IgGt	574	+	0.00522648	0.798159	0.81381	0.322016	0.0823879	DKMS-LSL	3.36.0
B	47:01	IgGt	574	-	0.00348432	0.423456	0.805676	0.393885	-0.315509	DKMS-LSL	3.36.0
B	48:01	IgGt	574	+	0.00087108	0.592665	0.805676	0.783865	0.41959	DKMS-LSL	3.36.0
B	49:01	IgGt	574	-	0.00958188	0.625089	0.805676	0.23964	-0.117164	DKMS-LSL	3.36.0
B	50:01	IgGt	574	+	0.0182927	0.759195	0.805676	0.173714	0.0532758	DKMS-LSL	3.36.0
B	51:01	IgGt	574	-	0.0444251	0.645954	0.805676	0.11471	-0.0527249	DKMS-LSL	3.36.0
B	51:05	IgGt	574	-	0.00087108	0.486723	0.805676	0.782913	-0.544897	DKMS-LSL	3.36.0
B	51:07	IgGt	574	-	0.00087108	0.428673	0.805676	0.781118	-0.618672	DKMS-LSL	3.36.0
B	51:08	IgGt	574	-	0.00087108	0.405386	0.805676	0.78328	-0.652209	DKMS-LSL	3.36.0
B	51:50	IgGt	574	-	0.00087108	0.570165	0.805676	0.783763	-0.445287	DKMS-LSL	3.36.0
B	52:01	IgGt	574	-	0.00958188	0.462835	0.805676	0.237775	-0.17469	DKMS-LSL	3.36.0
B	53:01	IgGt	574	+	0.00087108	0.597506	0.805676	0.784132	0.414249	DKMS-LSL	3.36.0
B	55:01	IgGt	574	+	0.0165505	0.145489	0.805676	0.183271	0.267146	DKMS-LSL	3.36.0
B	56:01	IgGt	574	+	0.0121951	0.671397	0.805676	0.211717	0.089864	DKMS-LSL	3.36.0
B	57:01	IgGt	574	-	0.03223	0.29953	0.805676	0.125984	-0.130821	DKMS-LSL	3.36.0
B	57:03	IgGt	574	-	0.00087108	0.271404	0.805676	0.78273	-0.861715	DKMS-LSL	3.36.0
B	58:01	IgGt	574	+	0.00348432	0.25845	0.805676	0.394919	0.446732	DKMS-LSL	3.36.0
B	73:01	IgGt	574	+	0.00087108	0.744521	0.805676	0.784514	0.255777	DKMS-LSL	3.36.0
C	01:02	IgGt	574	-	0.033101	0.415774	0.92534	0.131901	-0.107417	DKMS-LSL	3.36.0
C	02:02	IgGt	574	-	0.054878	0.442091	0.92534	0.102535	-0.0788706	DKMS-LSL	3.36.0
C	02:10	IgGt	574	-	0.00087108	0.6152	0.92534	0.784074	-0.394345	DKMS-LSL	3.36.0
C	02:24	IgGt	574	+	0.00087108	0.708135	0.938675	0.784321	0.293767	DKMS-LSL	3.36.0
C	03:02	IgGt	574	+	0.00174216	0.440348	0.92534	0.565003	0.436268	DKMS-LSL	3.36.0
C	03:03	IgGt	574	+	0.0496516	0.201454	0.92534	0.105541	0.134977	DKMS-LSL	3.36.0
C	03:04	IgGt	574	-	0.0862369	0.819472	0.953456	0.0827109	-0.0188854	DKMS-LSL	3.36.0
C	04:01	IgGt	574	-	0.130662	0.382987	0.92534	0.0684421	-0.0597557	DKMS-LSL	3.36.0
C	05:01	IgGt	574	-	0.0635889	0.18354	0.92534	0.0944672	-0.125789	DKMS-LSL	3.36.0
C	06:02	IgGt	574	-	0.114983	0.4647	0.92534	0.0698238	-0.0510849	DKMS-LSL	3.36.0
C	07:01	IgGt	574	+	0.148084	0.0150592	0.36142	0.0653655	0.159387	DKMS-LSL	3.36.0
C	07:02	IgGt	574	-	0.134146	0.953456	0.953456	0.0671422	-0.00392068	DKMS-LSL	3.36.0
C	07:04	IgGt	574	-	0.0191638	0.616894	0.92534	0.170328	-0.0852549	DKMS-LSL	3.36.0
C	08:01	IgGt	574	+	0.00087108	0.592665	0.92534	0.783865	0.41959	DKMS-LSL	3.36.0
C	08:02	IgGt	574	+	0.0226481	0.563348	0.92534	0.150813	0.0872024	DKMS-LSL	3.36.0
C	12:02	IgGt	574	-	0.00958188	0.462835	0.92534	0.237775	-0.17469	DKMS-LSL	3.36.0
C	12:03	IgGt	574	+	0.054007	0.356015	0.92534	0.106	0.0979165	DKMS-LSL	3.36.0
C	14:02	IgGt	574	-	0.0121951	0.938166	0.953456	0.211506	-0.016415	DKMS-LSL	3.36.0
C	15:02	IgGt	574	-	0.021777	0.672877	0.938675	0.154164	-0.0651223	DKMS-LSL	3.36.0
C	15:05	IgGt	574	+	0.00348432	0.352026	0.92534	0.391867	0.364998	DKMS-LSL	3.36.0
C	16:01	IgGt	574	-	0.0209059	0.592145	0.92534	0.162992	-0.0873695	DKMS-LSL	3.36.0
C	16:02	IgGt	574	+	0.00348432	0.743117	0.938675	0.392411	0.128667	DKMS-LSL	3.36.0
C	16:04	IgGt	574	-	0.00174216	0.878886	0.953456	0.554545	-0.0845407	DKMS-LSL	3.36.0
C	17:01	IgGt	574	+	0.011324	0.892137	0.953456	0.219603	0.0297916	DKMS-LSL	3.36.0
DPB1	01:01	IgGt	574	-	0.0496516	0.861982	0.964897	0.0984961	-0.0171316	DKMS-LSL	3.36.0
DPB1	02:01	IgGt	574	+	0.114983	0.880129	0.964897	0.0732406	0.0110501	DKMS-LSL	3.36.0
DPB1	02:02	IgGt	574	-	0.00174216	0.829262	0.964897	0.554713	-0.119678	DKMS-LSL	3.36.0
DPB1	03:01	IgGt	574	-	0.102787	0.648356	0.964897	0.0765956	-0.0349499	DKMS-LSL	3.36.0
DPB1	04:01	IgGt	574	-	0.428571	0.629804	0.964897	0.0467309	-0.0225367	DKMS-LSL	3.36.0
DPB1	04:02	IgGt	574	+	0.144599	0.588853	0.964897	0.0670259	0.0362481	DKMS-LSL	3.36.0
DPB1	05:01	IgGt	574	+	0.0156794	0.915938	0.964897	0.177022	0.0186935	DKMS-LSL	3.36.0
DPB1	06:01	IgGt	574	-	0.010453	0.827179	0.964897	0.227978	-0.0497954	DKMS-LSL	3.36.0
DPB1	09:01	IgGt	574	-	0.00522648	0.604407	0.964897	0.32065	-0.166214	DKMS-LSL	3.36.0
DPB1	10:01	IgGt	574	+	0.011324	0.553039	0.964897	0.219646	0.130375	DKMS-LSL	3.36.0
DPB1	11:01	IgGt	574	-	0.0130662	0.479097	0.964897	0.204345	-0.144722	DKMS-LSL	3.36.0
DPB1	13:01	IgGt	574	-	0.0243902	0.922945	0.964897	0.151474	-0.0146579	DKMS-LSL	3.36.0
DPB1	14:01	IgGt	574	+	0.0148084	0.163585	0.964897	0.192264	0.268194	DKMS-LSL	3.36.0
DPB1	15:01	IgGt	574	+	0.011324	0.708588	0.964897	0.219517	0.0820863	DKMS-LSL	3.36.0
DPB1	16:01	IgGt	574	+	0.00783972	0.341373	0.964897	0.261775	0.249277	DKMS-LSL	3.36.0
DPB1	17:01	IgGt	574	-	0.0139373	0.239624	0.964897	0.199632	-0.235	DKMS-LSL	3.36.0
DPB1	19:01	IgGt	574	+	0.011324	0.406831	0.964897	0.204579	0.169821	DKMS-LSL	3.36.0
DPB1	20:01	IgGt	574	+	0.00348432	0.257853	0.964897	0.391919	0.443895	DKMS-LSL	3.36.0
DPB1	23:01	IgGt	574	-	0.011324	0.376477	0.964897	0.219058	-0.193889	DKMS-LSL	3.36.0
DPB1	413:01	IgGt	574	+	0.00087108	0.970624	0.970624	0.787091	0.0289983	DKMS-LSL	3.36.0
DPB1	45:01	IgGt	574	+	0.00087108	0.661359	0.964897	0.78387	0.343546	DKMS-LSL	3.36.0
DPB1	52:01	IgGt	574	+	0.00087108	0.308414	0.964897	0.78658	0.801897	DKMS-LSL	3.36.0
DPB1	59:01	IgGt	574	+	0.00087108	0.878003	0.964897	0.785096	0.120568	DKMS-LSL	3.36.0
DQB1	02:01	IgGt	574	+	0.227352	0.0138799	0.111039	0.0544842	0.134469	DKMS-LSL	3.36.0
DQB1	03:01	IgGt	574	-	0.175958	0.504024	0.856907	0.0577321	-0.0385996	DKMS-LSL	3.36.0
DQB1	03:02	IgGt	574	-	0.0862369	0.789189	0.942445	0.078165	-0.0209084	DKMS-LSL	3.36.0
DQB1	03:03	IgGt	574	-	0.0461672	0.386896	0.856907	0.106445	-0.0921737	DKMS-LSL	3.36.0
DQB1	03:04	IgGt	574	+	0.00261324	0.64268	0.856907	0.453701	0.21061	DKMS-LSL	3.36.0
DQB1	03:05	IgGt	574	-	0.00087108	0.609398	0.856907	0.784342	-0.400969	DKMS-LSL	3.36.0
DQB1	04:02	IgGt	574	-	0.0383275	0.547113	0.856907	0.114451	-0.0689512	DKMS-LSL	3.36.0
DQB1	05:01	IgGt	574	-	0.130662	8.46169e-05	0.00135387	0.0699773	-0.277088	DKMS-LSL	3.36.0
DQB1	05:02	IgGt	574	+	0.0304878	0.287409	0.856907	0.129218	0.137595	DKMS-LSL	3.36.0
DQB1	05:03	IgGt	574	-	0.0174216	0.84303	0.942445	0.177928	-0.0352493	DKMS-LSL	3.36.0
DQB1	05:04	IgGt	574	-	0.00087108	0.894471	0.942445	0.783627	-0.103994	DKMS-LSL	3.36.0
DQB1	06:01	IgGt	574	-	0.0130662	0.508719	0.856907	0.205199	-0.135689	DKMS-LSL	3.36.0
DQB1	06:02	IgGt	574	-	0.123693	0.942445	0.942445	0.0718926	-0.00519278	DKMS-LSL	3.36.0
DQB1	06:03	IgGt	574	+	0.0766551	0.0526802	0.280961	0.0827819	0.16073	DKMS-LSL	3.36.0
DQB1	06:04	IgGt	574	+	0.0243902	0.133715	0.534859	0.151346	0.227286	DKMS-LSL	3.36.0
DQB1	06:09	IgGt	574	+	0.00522648	0.449138	0.856907	0.321728	0.24367	DKMS-LSL	3.36.0
DRB1	01:01	IgGt	574	-	0.114983	3.35488e-05	0.00104001	0.0748998	-0.313196	DKMS-LSL	3.36.0
DRB1	01:02	IgGt	574	+	0.00696864	0.691638	0.87461	0.278065	0.110346	DKMS-LSL	3.36.0
DRB1	01:03	IgGt	574	-	0.00087108	0.153177	0.593562	0.783649	-1.12087	DKMS-LSL	3.36.0
DRB1	03:01	IgGt	574	+	0.126307	0.0201453	0.312252	0.0683696	0.159316	DKMS-LSL	3.36.0
DRB1	04:01	IgGt	574	-	0.0932056	0.652783	0.87461	0.0795173	-0.0357937	DKMS-LSL	3.36.0
DRB1	04:02	IgGt	574	+	0.00522648	0.391483	0.76858	0.320042	0.274464	DKMS-LSL	3.36.0
DRB1	04:03	IgGt	574	+	0.00348432	0.842955	0.90109	0.398285	0.0789426	DKMS-LSL	3.36.0
DRB1	04:04	IgGt	574	-	0.0174216	0.379335	0.76858	0.17809	-0.156686	DKMS-LSL	3.36.0
DRB1	04:05	IgGt	574	-	0.00348432	0.835421	0.90109	0.391835	-0.0814427	DKMS-LSL	3.36.0
DRB1	04:07	IgGt	574	-	0.00522648	0.733544	0.87461	0.323416	-0.11015	DKMS-LSL	3.36.0
DRB1	04:08	IgGt	574	+	0.00174216	0.496252	0.823686	0.553648	0.376946	DKMS-LSL	3.36.0
DRB1	07:01	IgGt	574	+	0.141115	0.821392	0.90109	0.0661547	0.0149417	DKMS-LSL	3.36.0
DRB1	08:01	IgGt	574	-	0.0365854	0.638873	0.87461	0.119371	-0.056048	DKMS-LSL	3.36.0
DRB1	08:03	IgGt	574	+	0.00174216	0.359937	0.76858	0.555768	0.509211	DKMS-LSL	3.36.0
DRB1	08:04	IgGt	574	-	0.00174216	0.475627	0.823686	0.552611	-0.39447	DKMS-LSL	3.36.0
DRB1	09:01	IgGt	574	-	0.00696864	0.612694	0.87461	0.279041	-0.141338	DKMS-LSL	3.36.0
DRB1	10:01	IgGt	574	-	0.00783972	0.874351	0.903496	0.262851	-0.0415846	DKMS-LSL	3.36.0
DRB1	11:01	IgGt	574	-	0.0618467	0.314825	0.76858	0.094518	-0.0950891	DKMS-LSL	3.36.0
DRB1	11:03	IgGt	574	+	0.0087108	0.50484	0.823686	0.227401	0.151749	DKMS-LSL	3.36.0
DRB1	11:04	IgGt	574	-	0.0261324	0.396687	0.76858	0.146402	-0.124178	DKMS-LSL	3.36.0
DRB1	12:01	IgGt	574	+	0.0165505	0.36499	0.76858	0.183763	0.166605	DKMS-LSL	3.36.0
DRB1	13:01	IgGt	574	+	0.0749129	0.0659082	0.434956	0.0835112	0.153879	DKMS-LSL	3.36.0
DRB1	13:02	IgGt	574	+	0.0296167	0.0892817	0.434956	0.13841	0.23559	DKMS-LSL	3.36.0
DRB1	13:03	IgGt	574	+	0.0200348	0.559765	0.867635	0.166655	0.097249	DKMS-LSL	3.36.0
DRB1	13:05	IgGt	574	-	0.00174216	0.373243	0.76858	0.554077	-0.49375	DKMS-LSL	3.36.0
DRB1	14:01	IgGt	574	+	0.0139373	0.943452	0.943452	0.197975	0.0140491	DKMS-LSL	3.36.0
DRB1	14:04	IgGt	574	-	0.00261324	0.0734243	0.434956	0.451934	-0.81055	DKMS-LSL	3.36.0
DRB1	14:166	IgGt	574	+	0.00087108	0.0526253	0.434956	0.779695	1.51422	DKMS-LSL	3.36.0
DRB1	15:01	IgGt	574	+	0.127178	0.725297	0.87461	0.0713323	0.0250778	DKMS-LSL	3.36.0
DRB1	15:02	IgGt	574	-	0.0130662	0.098216	0.434956	0.204311	-0.3384	DKMS-LSL	3.36.0
DRB1	16:01	IgGt	574	+	0.0278746	0.274725	0.76858	0.138363	0.151273	DKMS-LSL	3.36.0

## Sheet: NGS_typing
HLA gene	HLA allele	antibody class	N	effect direction	allele frequency	p-value	q-value	standard error	effect estimate	p-value of heterogenity	typing software	IPD-IMGT/HLA database version
A	01:01	IgA	402	-+	0.144279	0.523863	0.743076	0.0551654	0.0351625	0.0515607	HLA-HD	3.36.0
A	01:02	IgA	191	?-	0.0026178	0.162938	0.73092	0.553356	-0.772075	1	HLA-HD	3.36.0
A	02:01	IgA	402	--	0.294776	0.208287	0.73092	0.0438723	-0.055204	0.431052	HLA-HD	3.36.0
A	02:05	IgA	402	+-	0.00995025	0.398202	0.743076	0.196341	0.165876	0.242498	HLA-HD	3.36.0
A	02:06	IgA	402	-+	0.00373134	0.308752	0.73092	0.312475	0.318052	0.00449023	HLA-HD	3.36.0
A	02:17	IgA	211	+?	0.00236967	0.563136	0.74334	0.554865	0.320817	1	HLA-HD	3.36.0
A	02:208	IgA	191	?-	0.0026178	0.191007	0.73092	0.549389	-0.718384	1	HLA-HD	3.36.0
A	02:35	IgA	191	?+	0.0026178	0.0947229	0.73092	0.549207	0.917722	1	HLA-HD	3.36.0
A	02:783	IgA	402	--	0.00995025	0.247388	0.73092	0.196696	-0.227521	0.138722	HLA-HD	3.36.0
A	03:01	IgA	402	--	0.140547	0.275807	0.73092	0.0552142	-0.0601717	0.306698	HLA-HD	3.36.0
A	03:02	IgA	211	+?	0.00473934	0.147664	0.73092	0.384384	0.556524	1	HLA-HD	3.36.0
A	03:72	IgA	191	?-	0.0026178	0.995101	0.995101	0.553539	-0.00339868	1	HLA-HD	3.36.0
A	11:01	IgA	402	+-	0.0559701	0.332237	0.73092	0.0811884	0.0787218	0.388227	HLA-HD	3.36.0
A	11:12	IgA	191	?+	0.0026178	0.460242	0.743076	0.546535	0.403588	1	HLA-HD	3.36.0
A	23:01	IgA	402	++	0.0223881	0.0115696	0.381796	0.131544	0.332149	0.642838	HLA-HD	3.36.0
A	23:39	IgA	191	?+	0.0026178	0.227058	0.73092	0.549953	0.664328	1	HLA-HD	3.36.0
A	24:02	IgA	402	++	0.0820896	0.61012	0.774384	0.0673031	0.034318	0.877141	HLA-HD	3.36.0
A	24:03	IgA	191	?+	0.0026178	0.385018	0.743076	0.554089	0.48133	1	HLA-HD	3.36.0
A	24:104	IgA	191	?-	0.0026178	0.995101	0.995101	0.553539	-0.00339868	1	HLA-HD	3.36.0
A	25:01	IgA	402	+-	0.0273632	0.539885	0.743076	0.119842	-0.0734612	0.593057	HLA-HD	3.36.0
A	26:01	IgA	402	++	0.0460199	0.283405	0.73092	0.0919454	0.0986299	0.592551	HLA-HD	3.36.0
A	29:01	IgA	191	?+	0.0026178	0.833951	0.90353	0.556882	0.116743	1	HLA-HD	3.36.0
A	29:02	IgA	402	-+	0.0236318	0.480912	0.743076	0.123011	-0.0867025	0.205663	HLA-HD	3.36.0
A	30:01	IgA	402	+-	0.0136816	0.84877	0.90353	0.168345	-0.0321013	0.45795	HLA-HD	3.36.0
A	30:02	IgA	402	+-	0.00373134	0.31688	0.73092	0.315588	-0.315868	0.202641	HLA-HD	3.36.0
A	31:01	IgA	402	--	0.0124378	0.120787	0.73092	0.17465	-0.270965	0.751333	HLA-HD	3.36.0
A	32:01	IgA	402	-+	0.0310945	0.841629	0.90353	0.105491	0.0210781	0.573096	HLA-HD	3.36.0
A	33:01	IgA	402	-+	0.00870647	0.417745	0.743076	0.205778	-0.166751	0.00342909	HLA-HD	3.36.0
A	33:03	IgA	402	+-	0.00373134	0.783046	0.90353	0.31663	0.0871845	0.294264	HLA-HD	3.36.0
A	33:27	IgA	191	?+	0.0026178	0.76845	0.90353	0.553432	0.162932	1	HLA-HD	3.36.0
A	66:01	IgA	402	++	0.00621891	0.192954	0.73092	0.245252	0.319292	0.718953	HLA-HD	3.36.0
A	68:01	IgA	402	--	0.0385572	0.540419	0.743076	0.0970851	-0.0594335	0.917883	HLA-HD	3.36.0
A	68:02	IgA	402	++	0.00497512	0.511565	0.743076	0.274775	0.180363	0.572331	HLA-HD	3.36.0
B	07:02	IgA	402	--	0.13806	0.0471627	0.781817	0.0559834	-0.111118	0.139851	HLA-HD	3.36.0
B	07:04	IgA	211	-?	0.00473934	0.41452	0.898436	0.388113	-0.316687	1	HLA-HD	3.36.0
B	07:05	IgA	191	?-	0.0052356	0.93406	0.963277	0.388096	-0.0321101	1	HLA-HD	3.36.0
B	07:118	IgA	191	?-	0.0026178	0.741956	0.918613	0.553841	-0.18236	1	HLA-HD	3.36.0
B	08:01	IgA	402	-+	0.113184	0.475635	0.898436	0.0614297	0.0438203	0.180684	HLA-HD	3.36.0
B	13:02	IgA	402	-+	0.0298507	0.825217	0.932854	0.116616	0.0257534	0.55941	HLA-HD	3.36.0
B	14:01	IgA	211	+?	0.00473934	0.732066	0.918613	0.386636	0.132376	1	HLA-HD	3.36.0
B	14:02	IgA	402	-+	0.0161692	0.721764	0.918613	0.153534	0.0546739	0.068981	HLA-HD	3.36.0
B	15:01	IgA	402	+-	0.0870647	0.242511	0.898436	0.0700254	-0.081841	0.0610393	HLA-HD	3.36.0
B	15:03	IgA	402	-+	0.00248756	0.882015	0.959292	0.388554	-0.0576675	0.564396	HLA-HD	3.36.0
B	15:07	IgA	191	?+	0.0026178	0.0472467	0.781817	0.542601	1.07657	1	HLA-HD	3.36.0
B	15:14	IgA	191	?+	0.0026178	0.0826346	0.781817	0.546358	0.94826	1	HLA-HD	3.36.0
B	15:20	IgA	211	+?	0.00236967	0.963277	0.963277	0.547592	0.0252121	1	HLA-HD	3.36.0
B	15:34	IgA	191	?+	0.0026178	0.6196	0.918613	0.550585	0.27332	1	HLA-HD	3.36.0
B	18:01	IgA	402	-+	0.0522388	0.28481	0.898436	0.0906536	-0.096961	0.121461	HLA-HD	3.36.0
B	18:03	IgA	402	-+	0.00373134	0.731809	0.918613	0.319337	-0.109443	0.292229	HLA-HD	3.36.0
B	27:02	IgA	402	++	0.00621891	0.292615	0.898436	0.247704	0.260684	0.983038	HLA-HD	3.36.0
B	27:05	IgA	402	++	0.0298507	0.499688	0.898436	0.115371	0.0778734	0.672837	HLA-HD	3.36.0
B	27:07	IgA	191	?-	0.0026178	0.527768	0.898436	0.554891	-0.350367	1	HLA-HD	3.36.0
B	35:01	IgA	402	++	0.0597015	0.719515	0.918613	0.0807316	0.0289913	0.673548	HLA-HD	3.36.0
B	35:02	IgA	402	++	0.00497512	0.0705972	0.781817	0.272949	0.493508	0.601713	HLA-HD	3.36.0
B	35:03	IgA	402	--	0.0186567	0.165244	0.898436	0.145106	-0.201356	0.923986	HLA-HD	3.36.0
B	35:08	IgA	191	?-	0.0052356	0.0489115	0.781817	0.388823	-0.765732	1	HLA-HD	3.36.0
B	35:43	IgA	211	+?	0.00236967	0.963277	0.963277	0.547592	0.0252121	1	HLA-HD	3.36.0
B	37:01	IgA	402	+-	0.0124378	0.709896	0.918613	0.175697	-0.0653583	0.344624	HLA-HD	3.36.0
B	37:11	IgA	191	?+	0.0026178	0.773759	0.932854	0.557529	0.160268	1	HLA-HD	3.36.0
B	38:01	IgA	402	++	0.0211443	0.105245	0.781817	0.135494	0.219493	0.113925	HLA-HD	3.36.0
B	39:01	IgA	402	++	0.0124378	0.256855	0.898436	0.174987	0.198411	0.611825	HLA-HD	3.36.0
B	39:06	IgA	402	-+	0.00621891	0.894425	0.959292	0.245809	-0.0326206	0.59901	HLA-HD	3.36.0
B	40:01	IgA	402	-+	0.0534826	0.73827	0.918613	0.0860398	0.0287498	0.623415	HLA-HD	3.36.0
B	40:02	IgA	402	++	0.0199005	0.309116	0.898436	0.139638	0.142023	0.540961	HLA-HD	3.36.0
B	41:01	IgA	402	-+	0.00373134	0.443735	0.898436	0.314997	0.241257	0.0164901	HLA-HD	3.36.0
B	41:02	IgA	402	++	0.00870647	0.367207	0.898436	0.207576	0.187175	0.803787	HLA-HD	3.36.0
B	44:02	IgA	402	--	0.0833333	0.550384	0.898436	0.0683826	-0.0408371	0.740585	HLA-HD	3.36.0
B	44:03	IgA	402	++	0.0385572	0.258462	0.898436	0.0992448	0.11215	0.985417	HLA-HD	3.36.0
B	44:05	IgA	402	++	0.00497512	0.200786	0.898436	0.274969	0.351772	0.529786	HLA-HD	3.36.0
B	44:76	IgA	191	?-	0.0026178	0.903949	0.959292	0.552471	-0.0666694	1	HLA-HD	3.36.0
B	44:80	IgA	211	+?	0.00236967	0.558932	0.898436	0.548508	0.320563	1	HLA-HD	3.36.0
B	45:01	IgA	402	+-	0.00870647	0.295652	0.898436	0.209711	-0.219317	0.220502	HLA-HD	3.36.0
B	47:01	IgA	211	+?	0.00236967	0.472088	0.898436	0.545802	0.392478	1	HLA-HD	3.36.0
B	49:01	IgA	402	--	0.0136816	0.166713	0.898436	0.170973	-0.236429	0.425204	HLA-HD	3.36.0
B	50:01	IgA	402	++	0.0161692	0.511577	0.898436	0.144516	0.0948582	0.914477	HLA-HD	3.36.0
B	51:01	IgA	402	-+	0.0385572	0.382508	0.898436	0.0994371	0.0868369	0.212071	HLA-HD	3.36.0
B	51:05	IgA	211	+?	0.00473934	0.504234	0.898436	0.386987	0.258446	1	HLA-HD	3.36.0
B	51:07	IgA	191	?-	0.0026178	0.737277	0.918613	0.554273	-0.185937	1	HLA-HD	3.36.0
B	51:08	IgA	191	?+	0.0026178	0.483237	0.898436	0.547439	0.383813	1	HLA-HD	3.36.0
B	52:01	IgA	402	-+	0.011194	0.570162	0.898436	0.185311	-0.105222	0.284078	HLA-HD	3.36.0
B	55:01	IgA	402	--	0.00995025	0.101331	0.781817	0.196726	-0.322323	0.840218	HLA-HD	3.36.0
B	56:01	IgA	402	-+	0.00497512	0.795391	0.932854	0.274744	-0.0712459	0.444604	HLA-HD	3.36.0
B	57:01	IgA	402	+-	0.0310945	0.823474	0.932854	0.113172	0.0252462	0.665329	HLA-HD	3.36.0
B	57:03	IgA	211	-?	0.00236967	0.474971	0.898436	0.544432	-0.38895	1	HLA-HD	3.36.0
B	58:01	IgA	402	+-	0.00870647	0.565466	0.898436	0.208419	0.119787	0.189952	HLA-HD	3.36.0
C	01:02	IgA	402	-+	0.0248756	0.467855	0.979913	0.126706	0.0919854	0.573239	HLA-HD	3.36.0
C	02:02	IgA	402	++	0.0547264	0.177318	0.88285	0.0844188	0.113886	0.608106	HLA-HD	3.36.0
C	03:02	IgA	211	+?	0.007109	0.644966	0.979913	0.318286	0.146656	1	HLA-HD	3.36.0
C	03:03	IgA	402	-+	0.0534826	0.927026	0.979913	0.0897835	0.00822301	0.728166	HLA-HD	3.36.0
C	03:04	IgA	402	--	0.0957711	0.401164	0.979913	0.0660046	-0.0554138	0.517177	HLA-HD	3.36.0
C	04:01	IgA	402	+-	0.115672	0.951021	0.979913	0.0589049	0.00361824	0.276808	HLA-HD	3.36.0
C	05:01	IgA	402	+-	0.0646766	0.772689	0.979913	0.0794086	0.0229379	0.468433	HLA-HD	3.36.0
C	06:02	IgA	402	+-	0.100746	0.87326	0.979913	0.0630006	0.0100498	0.387621	HLA-HD	3.36.0
C	07:01	IgA	402	-+	0.160448	0.690812	0.979913	0.0530879	-0.0211159	0.131908	HLA-HD	3.36.0
C	07:02	IgA	402	--	0.154229	0.121764	0.88285	0.0521167	-0.0806459	0.483565	HLA-HD	3.36.0
C	07:04	IgA	402	--	0.0211443	0.30971	0.92913	0.128421	-0.130454	0.697965	HLA-HD	3.36.0
C	07:199	IgA	211	-?	0.00236967	0.242065	0.88285	0.545575	-0.638236	1	HLA-HD	3.36.0
C	08:02	IgA	402	-+	0.0174129	0.979913	0.979913	0.138662	-0.00349124	0.277848	HLA-HD	3.36.0
C	08:15	IgA	191	?+	0.0026178	0.0669948	0.88285	0.541414	0.991713	1	HLA-HD	3.36.0
C	12:02	IgA	402	-+	0.00995025	0.653429	0.979913	0.196	-0.0880048	0.299846	HLA-HD	3.36.0
C	12:03	IgA	402	++	0.0634328	0.129459	0.88285	0.0826261	0.125281	0.498785	HLA-HD	3.36.0
C	14:02	IgA	402	-+	0.00870647	0.939349	0.979913	0.208725	0.0158815	0.0651107	HLA-HD	3.36.0
C	15:02	IgA	402	-+	0.0149254	0.888269	0.979913	0.161124	0.022637	0.767361	HLA-HD	3.36.0
C	15:05	IgA	191	?-	0.0052356	0.93406	0.979913	0.388096	-0.0321101	1	HLA-HD	3.36.0
C	16:01	IgA	402	--	0.0136816	0.840525	0.979913	0.169638	-0.0341349	0.888687	HLA-HD	3.36.0
C	16:02	IgA	402	++	0.00248756	0.257498	0.88285	0.387256	0.4385	0.887608	HLA-HD	3.36.0
C	16:04	IgA	211	-?	0.00236967	0.931551	0.979913	0.554638	-0.0476402	1	HLA-HD	3.36.0
C	16:21	IgA	191	?-	0.0026178	0.949252	0.979913	0.54739	-0.0348396	1	HLA-HD	3.36.0
C	17:01	IgA	402	-+	0.0124378	0.239404	0.88285	0.173905	0.204595	0.144942	HLA-HD	3.36.0
DPB1	01:01	IgA	402	++	0.0472637	0.155822	0.623289	0.0940013	0.133413	0.844842	HLA-HD	3.36.0
DPB1	02:01	IgA	402	-+	0.129353	0.780676	0.867417	0.0592558	-0.0164991	0.528443	HLA-HD	3.36.0
DPB1	03:01	IgA	402	--	0.090796	0.120315	0.623289	0.0684802	-0.106381	0.749358	HLA-HD	3.36.0
DPB1	04:01	IgA	402	--	0.467662	0.267235	0.716703	0.0403118	-0.0447241	0.269646	HLA-HD	3.36.0
DPB1	04:02	IgA	402	-+	0.128109	0.607691	0.746801	0.0572238	0.0293771	0.289555	HLA-HD	3.36.0
DPB1	05:01	IgA	402	+-	0.0124378	0.133565	0.623289	0.174972	0.262491	0.0030179	HLA-HD	3.36.0
DPB1	06:01	IgA	402	-+	0.0149254	0.634781	0.746801	0.147164	-0.0699043	0.199449	HLA-HD	3.36.0
DPB1	09:01	IgA	402	--	0.0149254	0.957541	0.960677	0.163144	-0.00868566	0.956721	HLA-HD	3.36.0
DPB1	10:01	IgA	402	++	0.0161692	0.192474	0.641581	0.154892	0.20187	0.969194	HLA-HD	3.36.0
DPB1	11:01	IgA	402	-+	0.011194	0.0393748	0.623289	0.165137	0.340223	0.0819445	HLA-HD	3.36.0
DPB1	13:01	IgA	402	--	0.0136816	0.288534	0.716703	0.166752	-0.176981	0.58031	HLA-HD	3.36.0
DPB1	14:01	IgA	402	+-	0.00995025	0.631104	0.746801	0.19444	0.093365	0.59237	HLA-HD	3.36.0
DPB1	15:01	IgA	402	++	0.00870647	0.411634	0.744986	0.212344	0.174339	0.664399	HLA-HD	3.36.0
DPB1	16:01	IgA	402	-+	0.00746269	0.121576	0.623289	0.224136	0.347005	0.0563309	HLA-HD	3.36.0
DPB1	17:01	IgA	402	+-	0.00621891	0.551874	0.746801	0.249211	0.148269	0.415795	HLA-HD	3.36.0
DPB1	19:01	IgA	402	++	0.00995025	0.530696	0.746801	0.197212	0.123641	0.546114	HLA-HD	3.36.0
DPB1	20:01	IgA	211	-?	0.00473934	0.960677	0.960677	0.390844	-0.0192702	1	HLA-HD	3.36.0
DPB1	23:01	IgA	402	--	0.00621891	0.446992	0.744986	0.247274	-0.188037	0.247157	HLA-HD	3.36.0
DPB1	51:01	IgA	191	?-	0.0026178	0.358351	0.716703	0.548449	-0.503757	1	HLA-HD	3.36.0
DPB1	59:01	IgA	211	-?	0.00236967	0.349257	0.716703	0.544411	-0.509587	1	HLA-HD	3.36.0
DQA1	01:01	IgA	402	--	0.141791	0.0189292	0.0900598	0.0584173	-0.137101	0.866065	HLA-HD	3.36.0
DQA1	01:02	IgA	402	--	0.196517	0.0698467	0.157155	0.0481543	-0.087299	0.340141	HLA-HD	3.36.0
DQA1	01:03	IgA	402	++	0.0771144	0.0506241	0.151872	0.0727335	0.142169	0.473718	HLA-HD	3.36.0
DQA1	01:07	IgA	211	+?	0.00236967	0.953246	0.953246	0.552199	0.0323762	1	HLA-HD	3.36.0
DQA1	02:01	IgA	402	+-	0.115672	0.884119	0.953246	0.0621047	-0.0090517	0.468979	HLA-HD	3.36.0
DQA1	03:01	IgA	402	--	0.159204	0.623776	0.801998	0.0520273	-0.0255197	0.981705	HLA-HD	3.36.0
DQA1	04:01	IgA	402	++	0.0323383	0.348306	0.626951	0.111389	0.104469	0.788452	HLA-HD	3.36.0
DQA1	05:01	IgA	402	++	0.272388	0.0200133	0.0900598	0.0409325	0.0952131	0.126145	HLA-HD	3.36.0
DQA1	06:01	IgA	402	--	0.00373134	0.623627	0.801998	0.317423	-0.155765	0.939803	HLA-HD	3.36.0
DQB1	02:01	IgA	402	++	0.211443	0.00120929	0.0181393	0.047189	0.152736	0.478038	HLA-HD	3.36.0
DQB1	03:01	IgA	402	-+	0.187811	0.86154	0.929059	0.0500507	0.00872958	0.0806343	HLA-HD	3.36.0
DQB1	03:02	IgA	402	--	0.10199	0.163992	0.491977	0.0642799	-0.0894627	0.570675	HLA-HD	3.36.0
DQB1	03:03	IgA	402	+-	0.0447761	0.540154	0.929059	0.0929423	-0.0569346	0.356747	HLA-HD	3.36.0
DQB1	03:04	IgA	402	+-	0.00373134	0.909693	0.929059	0.320298	0.0363301	0.303961	HLA-HD	3.36.0
DQB1	04:02	IgA	402	++	0.0335821	0.393188	0.842545	0.10939	0.093403	0.866596	HLA-HD	3.36.0
DQB1	05:01	IgA	402	--	0.11194	0.00476479	0.035736	0.0623704	-0.176042	0.831559	HLA-HD	3.36.0
DQB1	05:02	IgA	402	++	0.0248756	0.768928	0.929059	0.12536	0.036828	0.747897	HLA-HD	3.36.0
DQB1	05:03	IgA	402	++	0.0310945	0.699157	0.929059	0.113606	0.043904	0.798538	HLA-HD	3.36.0
DQB1	05:04	IgA	402	--	0.00373134	0.216173	0.540433	0.316486	-0.39142	0.584396	HLA-HD	3.36.0
DQB1	06:01	IgA	402	-+	0.011194	0.593075	0.929059	0.184809	-0.098759	0.128561	HLA-HD	3.36.0
DQB1	06:02	IgA	402	--	0.133085	0.049273	0.184774	0.0565631	-0.111216	0.502612	HLA-HD	3.36.0
DQB1	06:03	IgA	402	++	0.0746269	0.0482696	0.184774	0.0725519	0.143289	0.089681	HLA-HD	3.36.0
DQB1	06:04	IgA	402	+-	0.0211443	0.635563	0.929059	0.135039	0.0639965	0.191685	HLA-HD	3.36.0
DQB1	06:09	IgA	402	+-	0.00497512	0.929059	0.929059	0.275867	-0.02456	0.588648	HLA-HD	3.36.0
DRB1	01:01	IgA	402	--	0.0945274	0.00556502	0.0918228	0.0663753	-0.184017	0.65604	HLA-HD	3.36.0
DRB1	01:02	IgA	402	-+	0.00746269	0.0495307	0.326902	0.222383	-0.436759	0.00141629	HLA-HD	3.36.0
DRB1	01:03	IgA	191	?-	0.0026178	0.578917	0.983502	0.557356	-0.309314	1	HLA-HD	3.36.0
DRB1	03:01	IgA	402	++	0.130597	0.000180192	0.00594634	0.0546984	0.204861	0.606203	HLA-HD	3.36.0
DRB1	04:01	IgA	402	--	0.0932836	0.495645	0.983502	0.0668838	-0.0455718	0.955111	HLA-HD	3.36.0
DRB1	04:02	IgA	402	+-	0.00373134	0.885008	0.983502	0.316485	-0.0457712	0.0925329	HLA-HD	3.36.0
DRB1	04:03	IgA	191	?-	0.0026178	0.749387	0.983502	0.554249	-0.177054	1	HLA-HD	3.36.0
DRB1	04:04	IgA	402	-+	0.028607	0.888872	0.983502	0.117993	-0.0164873	0.343311	HLA-HD	3.36.0
DRB1	04:05	IgA	402	--	0.00497512	0.801338	0.983502	0.277519	-0.0698283	0.917929	HLA-HD	3.36.0
DRB1	04:07	IgA	402	-+	0.00746269	0.484741	0.983502	0.224151	0.156614	0.456178	HLA-HD	3.36.0
DRB1	04:08	IgA	402	++	0.00746269	0.30811	0.920729	0.224705	0.229018	0.87071	HLA-HD	3.36.0
DRB1	07:01	IgA	402	+-	0.115672	0.884119	0.983502	0.0621047	-0.0090517	0.468979	HLA-HD	3.36.0
DRB1	08:01	IgA	402	++	0.0298507	0.362711	0.920729	0.115553	0.105178	0.784965	HLA-HD	3.36.0
DRB1	08:03	IgA	402	--	0.00248756	0.604024	0.983502	0.388705	-0.201591	0.838611	HLA-HD	3.36.0
DRB1	08:04	IgA	402	--	0.00373134	0.0906704	0.374015	0.319359	-0.540315	0.102544	HLA-HD	3.36.0
DRB1	09:01	IgA	402	+-	0.0124378	0.924855	0.984523	0.174807	-0.0164879	0.757239	HLA-HD	3.36.0
DRB1	10:01	IgA	402	+-	0.011194	0.437156	0.983502	0.184648	0.143472	0.230531	HLA-HD	3.36.0
DRB1	11:01	IgA	402	-+	0.0708955	0.634634	0.983502	0.0746446	-0.0354722	0.177905	HLA-HD	3.36.0
DRB1	11:02	IgA	191	?-	0.0026178	0.760306	0.983502	0.546118	-0.166609	1	HLA-HD	3.36.0
DRB1	11:03	IgA	402	-+	0.00373134	0.114441	0.419618	0.316944	0.500309	0.204306	HLA-HD	3.36.0
DRB1	11:04	IgA	402	-+	0.0199005	0.894093	0.983502	0.140821	0.0187471	0.798095	HLA-HD	3.36.0
DRB1	11:08	IgA	191	?+	0.0026178	0.0773385	0.374015	0.54694	0.966082	1	HLA-HD	3.36.0
DRB1	12:01	IgA	402	--	0.0236318	0.0847534	0.374015	0.129291	-0.222865	0.660511	HLA-HD	3.36.0
DRB1	13:01	IgA	402	++	0.0659204	0.0250777	0.212484	0.0787745	0.176471	0.0804287	HLA-HD	3.36.0
DRB1	13:02	IgA	402	+-	0.0261194	0.698652	0.983502	0.121735	0.0471286	0.195586	HLA-HD	3.36.0
DRB1	13:03	IgA	402	+-	0.0186567	0.360608	0.920729	0.143232	0.130944	0.155332	HLA-HD	3.36.0
DRB1	13:05	IgA	191	?+	0.0026178	0.76845	0.983502	0.553432	0.162932	1	HLA-HD	3.36.0
DRB1	14:01	IgA	402	-+	0.0310945	0.989936	0.989936	0.113289	0.00142905	0.459535	HLA-HD	3.36.0
DRB1	14:04	IgA	211	+?	0.00236967	0.355872	0.920729	0.547399	0.505391	1	HLA-HD	3.36.0
DRB1	15:01	IgA	402	--	0.145522	0.0257556	0.212484	0.0546704	-0.121908	0.363488	HLA-HD	3.36.0
DRB1	15:02	IgA	402	-+	0.00995025	0.741967	0.983502	0.195199	-0.0642692	0.148722	HLA-HD	3.36.0
DRB1	16:01	IgA	402	++	0.0223881	0.972292	0.989936	0.131574	0.00457007	0.99725	HLA-HD	3.36.0
DRB1	16:02	IgA	191	?+	0.0026178	0.833951	0.983502	0.556882	0.116743	1	HLA-HD	3.36.0
DRB5	01:01	IgA	130	+-	0.803846	0.743253	0.891903	0.0655773	-0.0214798	0.367154	HLA-HD	3.36.0
DRB5	01:02	IgA	130	-+	0.0576923	0.925033	0.925033	0.109865	-0.0103379	0.199496	HLA-HD	3.36.0
DRB5	01:05	IgA	55	?+	0.00909091	0.299005	0.748415	0.616887	0.640681	1	HLA-HD	3.36.0
DRB5	01:17	IgA	55	?+	0.00909091	0.0961731	0.577039	0.61121	1.01687	1	HLA-HD	3.36.0
DRB5	01:20	IgA	130	--	0.0461538	0.462675	0.748415	0.164665	-0.120938	0.172364	HLA-HD	3.36.0
DRB5	02:02	IgA	130	++	0.0846154	0.498944	0.748415	0.115649	0.0781966	0.920973	HLA-HD	3.36.0
A	01:01	IgG4	402	-+	0.144279	0.670192	0.943125	0.109825	0.0467728	0.476346	HLA-HD	3.36.0
A	01:02	IgG4	191	?+	0.0026178	0.535527	0.943125	1.00467	0.622484	1	HLA-HD	3.36.0
A	02:01	IgG4	402	+-	0.294776	0.93496	0.977171	0.0860652	-0.00702346	0.638354	HLA-HD	3.36.0
A	02:05	IgG4	402	-+	0.00995025	0.671334	0.943125	0.398273	-0.168994	0.228248	HLA-HD	3.36.0
A	02:06	IgG4	402	++	0.00373134	0.216073	0.943125	0.628079	0.776956	0.155747	HLA-HD	3.36.0
A	02:17	IgG4	211	+?	0.00236967	0.862759	0.977171	1.17879	0.203769	1	HLA-HD	3.36.0
A	02:208	IgG4	191	?-	0.0026178	0.844914	0.977171	0.997768	-0.195175	1	HLA-HD	3.36.0
A	02:35	IgG4	191	?+	0.0026178	0.783385	0.977171	1.00025	0.27498	1	HLA-HD	3.36.0
A	02:783	IgG4	402	+-	0.00995025	0.599659	0.943125	0.362021	-0.190022	0.254861	HLA-HD	3.36.0
A	03:01	IgG4	402	+-	0.140547	0.539958	0.943125	0.107496	-0.0658815	0.569027	HLA-HD	3.36.0
A	03:02	IgG4	211	+?	0.00473934	0.404666	0.943125	0.818799	0.68232	1	HLA-HD	3.36.0
A	03:72	IgG4	191	?+	0.0026178	0.485867	0.943125	0.999421	0.696494	1	HLA-HD	3.36.0
A	11:01	IgG4	402	++	0.0559701	0.288716	0.943125	0.160969	0.170778	0.514978	HLA-HD	3.36.0
A	11:12	IgG4	191	?-	0.0026178	0.644155	0.943125	0.988978	-0.456807	1	HLA-HD	3.36.0
A	23:01	IgG4	402	-+	0.0223881	0.711672	0.943125	0.258303	-0.0954716	0.444702	HLA-HD	3.36.0
A	23:39	IgG4	191	?-	0.0026178	2.34846e-05	0.000387495	0.95275	-4.02908	1	HLA-HD	3.36.0
A	24:02	IgG4	402	++	0.0820896	0.842787	0.977171	0.132457	0.0262701	0.894186	HLA-HD	3.36.0
A	24:03	IgG4	191	?-	0.0026178	1.08257e-05	0.00035725	0.95458	-4.20014	1	HLA-HD	3.36.0
A	24:104	IgG4	191	?+	0.0026178	0.485867	0.943125	0.999421	0.696494	1	HLA-HD	3.36.0
A	25:01	IgG4	402	+-	0.0273632	0.982811	0.982811	0.230162	0.00495874	0.452122	HLA-HD	3.36.0
A	26:01	IgG4	402	-+	0.0460199	0.316184	0.943125	0.177599	-0.178013	0.0531091	HLA-HD	3.36.0
A	29:01	IgG4	191	?+	0.0026178	0.714489	0.943125	1.00654	0.368228	1	HLA-HD	3.36.0
A	29:02	IgG4	402	++	0.0236318	0.448625	0.943125	0.233858	0.177196	0.367029	HLA-HD	3.36.0
A	30:01	IgG4	402	+-	0.0136816	0.450564	0.943125	0.339755	0.256337	0.579195	HLA-HD	3.36.0
A	30:02	IgG4	402	+-	0.00373134	0.0635819	0.6994	0.595974	-1.10559	0.26491	HLA-HD	3.36.0
A	31:01	IgG4	402	++	0.0124378	0.593491	0.943125	0.346779	0.185105	0.81667	HLA-HD	3.36.0
A	32:01	IgG4	402	-+	0.0310945	0.89429	0.977171	0.2064	0.0274259	0.66647	HLA-HD	3.36.0
A	33:01	IgG4	402	-+	0.00870647	0.352806	0.943125	0.405586	-0.376854	0.00475347	HLA-HD	3.36.0
A	33:03	IgG4	402	+-	0.00373134	0.627401	0.943125	0.634047	0.307759	0.608406	HLA-HD	3.36.0
A	33:27	IgG4	191	?+	0.0026178	0.94756	0.977171	1.00078	0.0658226	1	HLA-HD	3.36.0
A	66:01	IgG4	402	-+	0.00621891	0.259429	0.943125	0.469491	0.529465	0.417757	HLA-HD	3.36.0
A	68:01	IgG4	402	++	0.0385572	0.579777	0.943125	0.189139	0.104728	0.628187	HLA-HD	3.36.0
A	68:02	IgG4	402	-+	0.00497512	0.44468	0.943125	0.51247	-0.391688	0.00269556	HLA-HD	3.36.0
B	07:02	IgG4	402	--	0.13806	0.75815	0.950423	0.110966	-0.0341676	0.772663	HLA-HD	3.36.0
B	07:04	IgG4	211	-?	0.00473934	0.366901	0.887245	0.823614	-0.743142	1	HLA-HD	3.36.0
B	07:05	IgG4	191	?+	0.0052356	0.77025	0.950423	0.701491	0.204869	1	HLA-HD	3.36.0
B	07:118	IgG4	191	?-	0.0026178	0.866695	0.958896	1.00151	-0.168112	1	HLA-HD	3.36.0
B	08:01	IgG4	402	++	0.113184	0.822482	0.950423	0.12153	0.0272658	0.998534	HLA-HD	3.36.0
B	13:02	IgG4	402	++	0.0298507	0.502782	0.887245	0.235798	0.158012	0.671618	HLA-HD	3.36.0
B	14:01	IgG4	211	-?	0.00473934	0.0056975	0.148135	0.805981	-2.2283	1	HLA-HD	3.36.0
B	14:02	IgG4	402	-+	0.0161692	0.221072	0.773192	0.297792	-0.364403	0.00107114	HLA-HD	3.36.0
B	15:01	IgG4	402	++	0.0870647	0.0517042	0.534356	0.136423	0.265422	0.276006	HLA-HD	3.36.0
B	15:03	IgG4	402	-+	0.00248756	0.476903	0.887245	0.755427	0.537329	0.419278	HLA-HD	3.36.0
B	15:07	IgG4	191	?-	0.0026178	0.946096	0.959613	0.991454	-0.0670321	1	HLA-HD	3.36.0
B	15:14	IgG4	191	?+	0.0026178	0.168957	0.773192	0.990752	1.36284	1	HLA-HD	3.36.0
B	15:20	IgG4	211	+?	0.00236967	0.215796	0.773192	1.15811	1.43349	1	HLA-HD	3.36.0
B	15:34	IgG4	191	?+	0.0026178	0.948167	0.959613	0.996064	0.0647531	1	HLA-HD	3.36.0
B	18:01	IgG4	402	--	0.0522388	0.14062	0.731222	0.173933	-0.256288	0.622686	HLA-HD	3.36.0
B	18:03	IgG4	402	+-	0.00373134	0.574804	0.899646	0.605803	-0.339849	0.358635	HLA-HD	3.36.0
B	27:02	IgG4	402	+-	0.00621891	0.125175	0.723234	0.458421	-0.702948	0.457278	HLA-HD	3.36.0
B	27:05	IgG4	402	++	0.0298507	0.0632085	0.534356	0.225439	0.418803	0.473399	HLA-HD	3.36.0
B	27:07	IgG4	191	?-	0.0026178	0.118883	0.723234	0.997675	-1.55586	1	HLA-HD	3.36.0
B	35:01	IgG4	402	++	0.0597015	0.298881	0.863433	0.153768	0.15974	0.820355	HLA-HD	3.36.0
B	35:02	IgG4	402	++	0.00497512	0.378109	0.887245	0.51322	0.452345	0.925323	HLA-HD	3.36.0
B	35:03	IgG4	402	+-	0.0186567	0.583247	0.899646	0.27332	-0.149957	0.451523	HLA-HD	3.36.0
B	35:08	IgG4	191	?-	0.0052356	0.0240208	0.41636	0.700681	-1.58129	1	HLA-HD	3.36.0
B	35:43	IgG4	211	+?	0.00236967	0.215796	0.773192	1.15811	1.43349	1	HLA-HD	3.36.0
B	37:01	IgG4	402	+-	0.0124378	0.930608	0.959613	0.337062	-0.0293511	0.721335	HLA-HD	3.36.0
B	37:11	IgG4	191	?-	0.0026178	0.618171	0.899646	1.0075	-0.502185	1	HLA-HD	3.36.0
B	38:01	IgG4	402	-+	0.0211443	0.804889	0.950423	0.264181	-0.0652593	0.727335	HLA-HD	3.36.0
B	39:01	IgG4	402	--	0.0124378	0.0331885	0.43145	0.333783	-0.710889	0.918716	HLA-HD	3.36.0
B	39:06	IgG4	402	+-	0.00621891	0.46375	0.887245	0.470662	-0.344847	0.581164	HLA-HD	3.36.0
B	40:01	IgG4	402	-+	0.0534826	0.622832	0.899646	0.167955	-0.0826069	0.071753	HLA-HD	3.36.0
B	40:02	IgG4	402	-+	0.0199005	0.287652	0.863433	0.280846	-0.29862	0.0273782	HLA-HD	3.36.0
B	41:01	IgG4	402	++	0.00373134	0.223036	0.773192	0.633048	0.771366	0.717695	HLA-HD	3.36.0
B	41:02	IgG4	402	++	0.00870647	0.264766	0.86049	0.40815	0.455168	0.3976	HLA-HD	3.36.0
B	44:02	IgG4	402	++	0.0833333	0.598235	0.899646	0.133425	0.070307	0.815198	HLA-HD	3.36.0
B	44:03	IgG4	402	-+	0.0385572	0.528934	0.887245	0.193107	0.121587	0.557733	HLA-HD	3.36.0
B	44:05	IgG4	402	++	0.00497512	0.492729	0.887245	0.558297	0.382977	0.714635	HLA-HD	3.36.0
B	44:76	IgG4	191	?-	0.0026178	0.519597	0.887245	0.997726	-0.642502	1	HLA-HD	3.36.0
B	44:80	IgG4	211	+?	0.00236967	0.0719325	0.534356	1.1562	2.08064	1	HLA-HD	3.36.0
B	45:01	IgG4	402	-+	0.00870647	0.959613	0.959613	0.413664	-0.0209477	0.366934	HLA-HD	3.36.0
B	47:01	IgG4	211	+?	0.00236967	0.64162	0.901737	1.15952	0.539681	1	HLA-HD	3.36.0
B	49:01	IgG4	402	+-	0.0136816	0.00159891	0.0831432	0.309962	-0.978272	0.151602	HLA-HD	3.36.0
B	50:01	IgG4	402	++	0.0161692	0.77171	0.950423	0.299282	0.0868333	0.690117	HLA-HD	3.36.0
B	51:01	IgG4	402	+-	0.0385572	0.510569	0.887245	0.195997	-0.128957	0.153848	HLA-HD	3.36.0
B	51:05	IgG4	211	+?	0.00473934	0.917894	0.959613	0.822403	0.0847788	1	HLA-HD	3.36.0
B	51:07	IgG4	191	?-	0.0026178	0.81407	0.950423	1.00223	-0.235703	1	HLA-HD	3.36.0
B	51:08	IgG4	191	?+	0.0026178	0.775928	0.950423	0.990827	0.282018	1	HLA-HD	3.36.0
B	52:01	IgG4	402	-+	0.011194	0.853904	0.958896	0.371182	-0.0683492	0.311106	HLA-HD	3.36.0
B	55:01	IgG4	402	++	0.00995025	0.44608	0.887245	0.370143	0.282037	0.411831	HLA-HD	3.36.0
B	56:01	IgG4	402	++	0.00497512	0.341794	0.887245	0.535097	0.508677	0.648092	HLA-HD	3.36.0
B	57:01	IgG4	402	++	0.0310945	0.517996	0.887245	0.222119	0.143586	0.959663	HLA-HD	3.36.0
B	57:03	IgG4	211	-?	0.00236967	0.770079	0.950423	1.15697	-0.338149	1	HLA-HD	3.36.0
B	58:01	IgG4	402	--	0.00870647	0.372649	0.887245	0.411309	-0.366691	0.759228	HLA-HD	3.36.0
C	01:02	IgG4	402	++	0.0248756	0.0905258	0.40529	0.240211	0.406589	0.457767	HLA-HD	3.36.0
C	02:02	IgG4	402	--	0.0547264	0.555486	0.895139	0.169215	-0.0997626	0.605537	HLA-HD	3.36.0
C	03:02	IgG4	211	+?	0.007109	0.367415	0.756652	0.674684	0.60811	1	HLA-HD	3.36.0
C	03:03	IgG4	402	++	0.0534826	0.0668921	0.40529	0.173712	0.318309	0.659089	HLA-HD	3.36.0
C	03:04	IgG4	402	-+	0.0957711	0.676449	0.895139	0.12792	0.0533828	0.639833	HLA-HD	3.36.0
C	04:01	IgG4	402	++	0.115672	0.386862	0.756652	0.113179	0.0979363	0.770888	HLA-HD	3.36.0
C	05:01	IgG4	402	+-	0.0646766	0.787575	0.895139	0.154911	0.0417424	0.487359	HLA-HD	3.36.0
C	06:02	IgG4	402	+-	0.100746	0.682326	0.895139	0.126423	0.051744	0.728306	HLA-HD	3.36.0
C	07:01	IgG4	402	--	0.160448	0.093305	0.40529	0.102946	-0.172765	0.408611	HLA-HD	3.36.0
C	07:02	IgG4	402	--	0.154229	0.394526	0.756652	0.102745	-0.087481	0.859595	HLA-HD	3.36.0
C	07:04	IgG4	402	++	0.0211443	0.848851	0.895139	0.247534	0.0471763	0.849481	HLA-HD	3.36.0
C	07:199	IgG4	211	-?	0.00236967	0.777044	0.895139	1.16185	-0.329005	1	HLA-HD	3.36.0
C	08:02	IgG4	402	-+	0.0174129	0.0104474	0.250739	0.272518	-0.697824	0.00337162	HLA-HD	3.36.0
C	08:15	IgG4	191	?+	0.0026178	0.11821	0.40529	0.981236	1.53302	1	HLA-HD	3.36.0
C	12:02	IgG4	402	-+	0.00995025	0.857842	0.895139	0.38986	-0.0698325	0.291983	HLA-HD	3.36.0
C	12:03	IgG4	402	--	0.0634328	0.226974	0.605263	0.159261	-0.192418	0.777091	HLA-HD	3.36.0
C	14:02	IgG4	402	+-	0.00870647	0.087913	0.40529	0.391811	-0.668629	0.342639	HLA-HD	3.36.0
C	15:02	IgG4	402	+-	0.0149254	0.65552	0.895139	0.325634	0.145268	0.106087	HLA-HD	3.36.0
C	15:05	IgG4	191	?+	0.0052356	0.77025	0.895139	0.701491	0.204869	1	HLA-HD	3.36.0
C	16:01	IgG4	402	++	0.0136816	0.156656	0.469969	0.314137	0.444945	0.269277	HLA-HD	3.36.0
C	16:02	IgG4	402	-+	0.00248756	0.8972	0.8972	0.754863	0.097528	0.773765	HLA-HD	3.36.0
C	16:04	IgG4	211	+?	0.00236967	0.409853	0.756652	1.17548	0.968774	1	HLA-HD	3.36.0
C	16:21	IgG4	191	?+	0.0026178	0.731027	0.895139	0.989321	0.340089	1	HLA-HD	3.36.0
C	17:01	IgG4	402	++	0.0124378	0.107411	0.40529	0.343844	0.553567	0.387981	HLA-HD	3.36.0
DPB1	01:01	IgG4	402	--	0.0472637	0.867658	0.95097	0.186484	-0.0310746	0.987959	HLA-HD	3.36.0
DPB1	02:01	IgG4	402	--	0.129353	0.499644	0.763877	0.114892	-0.0775578	0.783804	HLA-HD	3.36.0
DPB1	03:01	IgG4	402	--	0.090796	0.315069	0.631195	0.134827	-0.135453	0.60645	HLA-HD	3.36.0
DPB1	04:01	IgG4	402	++	0.467662	0.217606	0.621731	0.0788095	0.0971657	0.895217	HLA-HD	3.36.0
DPB1	04:02	IgG4	402	--	0.128109	0.308487	0.631195	0.111243	-0.11329	0.514411	HLA-HD	3.36.0
DPB1	05:01	IgG4	402	--	0.0124378	0.123045	0.621731	0.337067	-0.519797	0.378584	HLA-HD	3.36.0
DPB1	06:01	IgG4	402	++	0.0149254	0.468791	0.763877	0.280452	0.203173	0.811799	HLA-HD	3.36.0
DPB1	09:01	IgG4	402	-+	0.0149254	0.688778	0.887138	0.316362	0.126708	0.287803	HLA-HD	3.36.0
DPB1	10:01	IgG4	402	++	0.0161692	0.105847	0.621731	0.306319	0.495361	0.614872	HLA-HD	3.36.0
DPB1	11:01	IgG4	402	-+	0.011194	0.172495	0.621731	0.316725	0.432086	0.319026	HLA-HD	3.36.0
DPB1	13:01	IgG4	402	+-	0.0136816	0.534714	0.763877	0.322448	0.200184	0.122407	HLA-HD	3.36.0
DPB1	14:01	IgG4	402	++	0.00995025	0.903421	0.95097	0.37881	0.0459651	0.917515	HLA-HD	3.36.0
DPB1	15:01	IgG4	402	+-	0.00870647	0.191387	0.621731	0.390226	-0.509826	0.336458	HLA-HD	3.36.0
DPB1	16:01	IgG4	402	--	0.00746269	0.0954458	0.621731	0.439018	-0.731995	0.76921	HLA-HD	3.36.0
DPB1	17:01	IgG4	402	++	0.00621891	0.149245	0.621731	0.491762	0.709222	0.968734	HLA-HD	3.36.0
DPB1	19:01	IgG4	402	++	0.00995025	0.315598	0.631195	0.392255	0.393646	0.535406	HLA-HD	3.36.0
DPB1	20:01	IgG4	211	+?	0.00473934	0.979801	0.979801	0.829715	0.0210071	1	HLA-HD	3.36.0
DPB1	23:01	IgG4	402	+-	0.00621891	0.754067	0.887138	0.504896	-0.158174	0.0628637	HLA-HD	3.36.0
DPB1	51:01	IgG4	191	?-	0.0026178	0.39318	0.714872	0.991854	-0.846909	1	HLA-HD	3.36.0
DPB1	59:01	IgG4	211	-?	0.00236967	0.743902	0.887138	1.1579	-0.378276	1	HLA-HD	3.36.0
DQA1	01:01	IgG4	402	--	0.141791	0.294356	0.704515	0.113896	-0.119433	0.698336	HLA-HD	3.36.0
DQA1	01:02	IgG4	402	++	0.196517	0.313118	0.704515	0.0949957	0.0958224	0.921453	HLA-HD	3.36.0
DQA1	01:03	IgG4	402	++	0.0771144	0.109426	0.704515	0.14103	0.225758	0.692075	HLA-HD	3.36.0
DQA1	01:07	IgG4	211	+?	0.00236967	0.646143	0.726911	1.17165	0.537935	1	HLA-HD	3.36.0
DQA1	02:01	IgG4	402	++	0.115672	0.589248	0.726911	0.123256	0.066549	0.944419	HLA-HD	3.36.0
DQA1	03:01	IgG4	402	--	0.159204	0.272643	0.704515	0.101608	-0.111463	0.345342	HLA-HD	3.36.0
DQA1	04:01	IgG4	402	+-	0.0323383	0.968258	0.968258	0.216579	-0.00861839	0.0871854	HLA-HD	3.36.0
DQA1	05:01	IgG4	402	-+	0.272388	0.533056	0.726911	0.0802809	-0.0500429	0.0833388	HLA-HD	3.36.0
DQA1	06:01	IgG4	402	++	0.00373134	0.545824	0.726911	0.601762	0.363481	0.612472	HLA-HD	3.36.0
DQB1	02:01	IgG4	402	++	0.211443	0.152167	0.404554	0.0936721	0.134131	0.726374	HLA-HD	3.36.0
DQB1	03:01	IgG4	402	-+	0.187811	0.161822	0.404554	0.0972596	-0.136063	0.0266004	HLA-HD	3.36.0
DQB1	03:02	IgG4	402	--	0.10199	0.0316673	0.404554	0.125559	-0.269775	0.0422982	HLA-HD	3.36.0
DQB1	03:03	IgG4	402	++	0.0447761	0.342297	0.588222	0.181857	0.172698	0.897278	HLA-HD	3.36.0
DQB1	03:04	IgG4	402	--	0.00373134	0.150516	0.404554	0.605891	-0.871095	0.473584	HLA-HD	3.36.0
DQB1	04:02	IgG4	402	+-	0.0335821	0.837669	0.920764	0.213397	-0.0437199	0.134962	HLA-HD	3.36.0
DQB1	05:01	IgG4	402	--	0.11194	0.352933	0.588222	0.122509	-0.1138	0.836126	HLA-HD	3.36.0
DQB1	05:02	IgG4	402	+-	0.0248756	0.656952	0.82119	0.247762	0.110037	0.249761	HLA-HD	3.36.0
DQB1	05:03	IgG4	402	+-	0.0310945	0.623007	0.82119	0.216039	-0.106203	0.145012	HLA-HD	3.36.0
DQB1	05:04	IgG4	402	+-	0.00373134	0.920764	0.920764	0.634634	-0.0631276	0.729034	HLA-HD	3.36.0
DQB1	06:01	IgG4	402	-+	0.011194	0.905042	0.920764	0.377659	-0.0450525	0.348989	HLA-HD	3.36.0
DQB1	06:02	IgG4	402	++	0.133085	0.0679018	0.404554	0.111973	0.204424	0.907948	HLA-HD	3.36.0
DQB1	06:03	IgG4	402	++	0.0746269	0.195052	0.417968	0.140692	0.182305	0.733331	HLA-HD	3.36.0
DQB1	06:04	IgG4	402	-+	0.0211443	0.15859	0.404554	0.258003	-0.36374	0.00766688	HLA-HD	3.36.0
DQB1	06:09	IgG4	402	++	0.00497512	0.425811	0.638716	0.559003	0.44518	0.751599	HLA-HD	3.36.0
DRB1	01:01	IgG4	402	--	0.0945274	0.151908	0.716135	0.130492	-0.186973	0.69367	HLA-HD	3.36.0
DRB1	01:02	IgG4	402	-+	0.00746269	0.920824	0.988188	0.43805	-0.0435405	0.106472	HLA-HD	3.36.0
DRB1	01:03	IgG4	191	?+	0.0026178	0.838975	0.988188	1.00838	0.204908	1	HLA-HD	3.36.0
DRB1	03:01	IgG4	402	++	0.130597	0.304147	0.717588	0.108458	0.111449	0.466131	HLA-HD	3.36.0
DRB1	04:01	IgG4	402	--	0.0932836	0.303501	0.717588	0.13115	-0.134948	0.976417	HLA-HD	3.36.0
DRB1	04:02	IgG4	402	+-	0.00373134	0.534474	0.928298	0.631844	-0.392496	0.031565	HLA-HD	3.36.0
DRB1	04:03	IgG4	191	?-	0.0026178	0.356875	0.717588	0.999993	-0.92133	1	HLA-HD	3.36.0
DRB1	04:04	IgG4	402	+-	0.028607	0.962098	0.988188	0.232006	-0.0110252	0.765596	HLA-HD	3.36.0
DRB1	04:05	IgG4	402	--	0.00497512	0.00949855	0.156726	0.513387	-1.3315	0.8182	HLA-HD	3.36.0
DRB1	04:07	IgG4	402	++	0.00746269	0.31338	0.717588	0.436445	0.440004	0.613186	HLA-HD	3.36.0
DRB1	04:08	IgG4	402	+-	0.00746269	0.9106	0.988188	0.437658	0.0491408	0.485205	HLA-HD	3.36.0
DRB1	07:01	IgG4	402	++	0.115672	0.589248	0.972259	0.123256	0.066549	0.944419	HLA-HD	3.36.0
DRB1	08:01	IgG4	402	+-	0.0298507	0.988188	0.988188	0.226061	0.00334662	0.0851691	HLA-HD	3.36.0
DRB1	08:03	IgG4	402	++	0.00248756	0.305762	0.717588	0.755326	0.773572	0.911915	HLA-HD	3.36.0
DRB1	08:04	IgG4	402	--	0.00373134	0.00802243	0.156726	0.603966	-1.60119	0.0239628	HLA-HD	3.36.0
DRB1	09:01	IgG4	402	++	0.0124378	0.241005	0.717588	0.33439	0.392066	0.996186	HLA-HD	3.36.0
DRB1	10:01	IgG4	402	++	0.011194	0.123435	0.67889	0.355336	0.5474	0.88735	HLA-HD	3.36.0
DRB1	11:01	IgG4	402	--	0.0708955	0.0402246	0.442471	0.143428	-0.294234	0.0598725	HLA-HD	3.36.0
DRB1	11:02	IgG4	191	?+	0.0026178	0.730085	0.988188	0.987259	0.340617	1	HLA-HD	3.36.0
DRB1	11:03	IgG4	402	++	0.00373134	0.369666	0.717588	0.6054	0.543103	0.861885	HLA-HD	3.36.0
DRB1	11:04	IgG4	402	+-	0.0199005	0.80263	0.988188	0.274033	0.0684933	0.45135	HLA-HD	3.36.0
DRB1	11:08	IgG4	191	?+	0.0026178	0.0664933	0.54857	0.988158	1.81335	1	HLA-HD	3.36.0
DRB1	12:01	IgG4	402	+-	0.0236318	0.315757	0.717588	0.25797	-0.258799	0.254061	HLA-HD	3.36.0
DRB1	13:01	IgG4	402	++	0.0659204	0.0991515	0.6544	0.152674	0.251757	0.879441	HLA-HD	3.36.0
DRB1	13:02	IgG4	402	-+	0.0261194	0.359207	0.717588	0.235537	-0.215958	0.0344371	HLA-HD	3.36.0
DRB1	13:03	IgG4	402	-+	0.0186567	0.879002	0.988188	0.281056	0.0427864	0.293609	HLA-HD	3.36.0
DRB1	13:05	IgG4	191	?+	0.0026178	0.94756	0.988188	1.00078	0.0658226	1	HLA-HD	3.36.0
DRB1	14:01	IgG4	402	+-	0.0310945	0.496319	0.909918	0.215692	-0.146734	0.243939	HLA-HD	3.36.0
DRB1	14:04	IgG4	211	+?	0.00236967	0.987495	0.988188	1.16449	0.0182509	1	HLA-HD	3.36.0
DRB1	15:01	IgG4	402	++	0.145522	0.252807	0.717588	0.108605	0.124196	0.783405	HLA-HD	3.36.0
DRB1	15:02	IgG4	402	++	0.00995025	0.674048	0.988188	0.397075	0.167009	0.551071	HLA-HD	3.36.0
DRB1	16:01	IgG4	402	+-	0.0223881	0.750957	0.988188	0.262485	0.0833069	0.173446	HLA-HD	3.36.0
DRB1	16:02	IgG4	191	?+	0.0026178	0.714489	0.988188	1.00654	0.368228	1	HLA-HD	3.36.0
DRB5	01:01	IgG4	130	++	0.803846	0.856604	0.987306	0.114939	0.0207693	0.838138	HLA-HD	3.36.0
DRB5	01:02	IgG4	130	-+	0.0576923	0.987306	0.987306	0.193443	0.00307765	0.15088	HLA-HD	3.36.0
DRB5	01:05	IgG4	55	?-	0.00909091	0.543615	0.987306	0.924007	-0.561201	1	HLA-HD	3.36.0
DRB5	01:17	IgG4	55	?+	0.00909091	0.115581	0.693487	0.911395	1.43417	1	HLA-HD	3.36.0
DRB5	01:20	IgG4	130	--	0.0461538	0.610978	0.987306	0.293666	-0.149381	0.880708	HLA-HD	3.36.0
DRB5	02:02	IgG4	130	+-	0.0846154	0.842215	0.987306	0.193316	-0.0384818	0.0385989	HLA-HD	3.36.0
A	01:01	IgGt	402	-+	0.144279	0.900815	0.991592	0.075045	-0.00935305	0.0186564	HLA-HD	3.36.0
A	01:02	IgGt	191	?+	0.0026178	0.647919	0.991592	0.739866	0.337863	1	HLA-HD	3.36.0
A	02:01	IgGt	402	+-	0.294776	0.552104	0.991592	0.0591038	-0.0351437	0.00339225	HLA-HD	3.36.0
A	02:05	IgGt	402	+-	0.00995025	0.810182	0.991592	0.269991	0.0648493	0.857498	HLA-HD	3.36.0
A	02:06	IgGt	402	-+	0.00373134	0.461567	0.991592	0.426824	0.314258	0.00423531	HLA-HD	3.36.0
A	02:17	IgGt	211	+?	0.00236967	0.242769	0.814027	0.76676	0.895648	1	HLA-HD	3.36.0
A	02:208	IgGt	191	?+	0.0026178	0.0130418	0.266981	0.722445	1.79356	1	HLA-HD	3.36.0
A	02:35	IgGt	191	?+	0.0026178	0.229797	0.814027	0.73353	0.880883	1	HLA-HD	3.36.0
A	02:783	IgGt	402	-+	0.00995025	0.965931	0.991592	0.263465	0.0112533	0.53586	HLA-HD	3.36.0
A	03:01	IgGt	402	--	0.140547	0.240468	0.814027	0.074887	-0.0879037	0.215383	HLA-HD	3.36.0
A	03:02	IgGt	211	+?	0.00473934	0.0161807	0.266981	0.527796	1.26925	1	HLA-HD	3.36.0
A	03:72	IgGt	191	?+	0.0026178	0.0422843	0.348845	0.728463	1.4793	1	HLA-HD	3.36.0
A	11:01	IgGt	402	--	0.0559701	0.565813	0.991592	0.110915	-0.0636907	0.841395	HLA-HD	3.36.0
A	11:12	IgGt	191	?-	0.0026178	0.691436	0.991592	0.728074	-0.288978	1	HLA-HD	3.36.0
A	23:01	IgGt	402	++	0.0223881	0.246675	0.814027	0.179744	0.208227	0.638341	HLA-HD	3.36.0
A	23:39	IgGt	191	?+	0.0026178	0.447078	0.991592	0.733607	0.557758	1	HLA-HD	3.36.0
A	24:02	IgGt	402	-+	0.0820896	0.676414	0.991592	0.0915659	0.038216	0.555832	HLA-HD	3.36.0
A	24:03	IgGt	191	?+	0.0026178	0.140226	0.771241	0.734523	1.08338	1	HLA-HD	3.36.0
A	24:104	IgGt	191	?+	0.0026178	0.0422843	0.348845	0.728463	1.4793	1	HLA-HD	3.36.0
A	25:01	IgGt	402	+-	0.0273632	0.812374	0.991592	0.161119	0.0382438	0.0147423	HLA-HD	3.36.0
A	26:01	IgGt	402	-+	0.0460199	0.980348	0.991592	0.124617	0.00306967	0.194968	HLA-HD	3.36.0
A	29:01	IgGt	191	?+	0.0026178	0.745159	0.991592	0.740948	0.24083	1	HLA-HD	3.36.0
A	29:02	IgGt	402	+-	0.0236318	0.991374	0.991592	0.16575	0.00179199	0.118019	HLA-HD	3.36.0
A	30:01	IgGt	402	++	0.0136816	0.572807	0.991592	0.230595	0.130037	0.790192	HLA-HD	3.36.0
A	30:02	IgGt	402	--	0.00373134	0.100378	0.662497	0.424886	-0.698097	0.438052	HLA-HD	3.36.0
A	31:01	IgGt	402	--	0.0124378	0.623633	0.991592	0.238794	-0.117178	0.960568	HLA-HD	3.36.0
A	32:01	IgGt	402	--	0.0310945	0.453498	0.991592	0.143279	-0.107401	0.633139	HLA-HD	3.36.0
A	33:01	IgGt	402	-+	0.00870647	0.991592	0.991592	0.282069	-0.00297254	0.0469337	HLA-HD	3.36.0
A	33:03	IgGt	402	+-	0.00373134	0.286767	0.860302	0.430829	0.458936	0.0973604	HLA-HD	3.36.0
A	33:27	IgGt	191	?-	0.0026178	0.416514	0.991592	0.735332	-0.597445	1	HLA-HD	3.36.0
A	66:01	IgGt	402	-+	0.00621891	0.753955	0.991592	0.331782	0.10399	0.327022	HLA-HD	3.36.0
A	68:01	IgGt	402	+-	0.0385572	0.726394	0.991592	0.131697	0.0460844	0.33899	HLA-HD	3.36.0
A	68:02	IgGt	402	+-	0.00497512	0.898444	0.991592	0.369457	0.0471528	0.712215	HLA-HD	3.36.0
B	07:02	IgGt	402	--	0.13806	0.0533383	0.751739	0.0763624	-0.147545	0.752978	HLA-HD	3.36.0
B	07:04	IgGt	211	-?	0.00473934	0.140183	0.751739	0.535703	-0.79022	1	HLA-HD	3.36.0
B	07:05	IgGt	191	?-	0.0052356	0.664658	0.936005	0.516206	-0.223771	1	HLA-HD	3.36.0
B	07:118	IgGt	191	?-	0.0026178	0.839627	0.936005	0.737163	-0.14918	1	HLA-HD	3.36.0
B	08:01	IgGt	402	++	0.113184	0.380044	0.936005	0.0837589	0.0735248	0.503512	HLA-HD	3.36.0
B	13:02	IgGt	402	++	0.0298507	0.328498	0.936005	0.159635	0.155986	0.796458	HLA-HD	3.36.0
B	14:01	IgGt	211	-?	0.00473934	0.992998	0.995833	0.535794	-0.00470219	1	HLA-HD	3.36.0
B	14:02	IgGt	402	-+	0.0161692	0.864004	0.936005	0.2091	0.0358145	0.167419	HLA-HD	3.36.0
B	15:01	IgGt	402	+-	0.0870647	0.821211	0.936005	0.0955649	-0.0215965	0.399978	HLA-HD	3.36.0
B	15:03	IgGt	402	--	0.00248756	0.720584	0.936005	0.527505	-0.188677	0.810864	HLA-HD	3.36.0
B	15:07	IgGt	191	?+	0.0026178	0.144565	0.751739	0.725587	1.05863	1	HLA-HD	3.36.0
B	15:14	IgGt	191	?+	0.0026178	0.687548	0.936005	0.732705	0.294683	1	HLA-HD	3.36.0
B	15:20	IgGt	211	+?	0.00236967	0.067493	0.751739	0.752458	1.37578	1	HLA-HD	3.36.0
B	15:34	IgGt	191	?+	0.0026178	0.52105	0.936005	0.732363	0.469978	1	HLA-HD	3.36.0
B	18:01	IgGt	402	--	0.0522388	0.475911	0.936005	0.122914	-0.0876247	0.943374	HLA-HD	3.36.0
B	18:03	IgGt	402	+-	0.00373134	0.71208	0.936005	0.429204	-0.158404	0.0723348	HLA-HD	3.36.0
B	27:02	IgGt	402	-+	0.00621891	0.637246	0.936005	0.332517	0.156799	0.570921	HLA-HD	3.36.0
B	27:05	IgGt	402	+-	0.0298507	0.995833	0.995833	0.157014	0.00082008	0.871825	HLA-HD	3.36.0
B	27:07	IgGt	191	?-	0.0026178	0.569179	0.936005	0.738574	-0.420441	1	HLA-HD	3.36.0
B	35:01	IgGt	402	-+	0.0597015	0.580608	0.936005	0.108854	0.0601414	0.388184	HLA-HD	3.36.0
B	35:02	IgGt	402	++	0.00497512	0.136433	0.751739	0.367328	0.547027	0.703779	HLA-HD	3.36.0
B	35:03	IgGt	402	--	0.0186567	0.293283	0.936005	0.195362	-0.205315	0.826828	HLA-HD	3.36.0
B	35:08	IgGt	191	?-	0.0052356	0.0722158	0.751739	0.518325	-0.931821	1	HLA-HD	3.36.0
B	35:43	IgGt	211	+?	0.00236967	0.067493	0.751739	0.752458	1.37578	1	HLA-HD	3.36.0
B	37:01	IgGt	402	-+	0.0124378	0.556016	0.936005	0.237358	0.139749	0.321467	HLA-HD	3.36.0
B	37:11	IgGt	191	?-	0.0026178	0.271213	0.936005	0.73966	-0.813828	1	HLA-HD	3.36.0
B	38:01	IgGt	402	++	0.0211443	0.552688	0.936005	0.184655	0.109637	0.546425	HLA-HD	3.36.0
B	39:01	IgGt	402	--	0.0124378	0.615265	0.936005	0.237051	-0.119135	0.80706	HLA-HD	3.36.0
B	39:06	IgGt	402	--	0.00621891	0.600279	0.936005	0.332257	-0.174103	0.818193	HLA-HD	3.36.0
B	40:01	IgGt	402	-+	0.0534826	0.975097	0.995833	0.116954	-0.00365092	0.503935	HLA-HD	3.36.0
B	40:02	IgGt	402	++	0.0199005	0.177105	0.837225	0.191157	0.258009	0.273062	HLA-HD	3.36.0
B	41:01	IgGt	402	++	0.00373134	0.115202	0.751739	0.431576	0.679834	0.888266	HLA-HD	3.36.0
B	41:02	IgGt	402	++	0.00870647	0.399016	0.936005	0.282563	0.238308	0.698365	HLA-HD	3.36.0
B	44:02	IgGt	402	+-	0.0833333	0.958999	0.995833	0.0927651	0.00476908	0.256703	HLA-HD	3.36.0
B	44:03	IgGt	402	++	0.0385572	0.34844	0.936005	0.134737	0.126332	0.816122	HLA-HD	3.36.0
B	44:05	IgGt	402	++	0.00497512	0.662464	0.936005	0.377576	0.164817	0.828718	HLA-HD	3.36.0
B	44:76	IgGt	191	?-	0.0026178	0.384398	0.936005	0.733718	-0.638203	1	HLA-HD	3.36.0
B	44:80	IgGt	211	+?	0.00236967	0.21701	0.936005	0.757693	0.935385	1	HLA-HD	3.36.0
B	45:01	IgGt	402	++	0.00870647	0.100258	0.751739	0.284335	0.467335	0.0857785	HLA-HD	3.36.0
B	47:01	IgGt	211	+?	0.00236967	0.850141	0.936005	0.75704	0.143034	1	HLA-HD	3.36.0
B	49:01	IgGt	402	--	0.0136816	0.403642	0.936005	0.229615	-0.19176	0.65751	HLA-HD	3.36.0
B	50:01	IgGt	402	++	0.0161692	0.855585	0.936005	0.199198	0.0362534	0.941324	HLA-HD	3.36.0
B	51:01	IgGt	402	--	0.0385572	0.259641	0.936005	0.135492	-0.152732	0.531662	HLA-HD	3.36.0
B	51:05	IgGt	211	+?	0.00473934	0.805796	0.936005	0.536634	0.131933	1	HLA-HD	3.36.0
B	51:07	IgGt	191	?-	0.0026178	0.672436	0.936005	0.737468	-0.311806	1	HLA-HD	3.36.0
B	51:08	IgGt	191	?+	0.0026178	0.550096	0.936005	0.728774	0.435527	1	HLA-HD	3.36.0
B	52:01	IgGt	402	-+	0.011194	0.121067	0.751739	0.251493	-0.389892	0.0614473	HLA-HD	3.36.0
B	55:01	IgGt	402	+-	0.00995025	0.740807	0.936005	0.265156	-0.0877093	0.356858	HLA-HD	3.36.0
B	56:01	IgGt	402	-+	0.00497512	0.640523	0.936005	0.373012	-0.174185	0.477356	HLA-HD	3.36.0
B	57:01	IgGt	402	-+	0.0310945	0.828356	0.936005	0.153953	0.0333787	0.769923	HLA-HD	3.36.0
B	57:03	IgGt	211	-?	0.00236967	0.278301	0.936005	0.753018	-0.816379	1	HLA-HD	3.36.0
B	58:01	IgGt	402	+-	0.00870647	0.549262	0.936005	0.282311	0.169067	0.0178877	HLA-HD	3.36.0
C	01:02	IgGt	402	--	0.0248756	0.280771	0.862999	0.170963	-0.184399	0.33556	HLA-HD	3.36.0
C	02:02	IgGt	402	++	0.0547264	0.287666	0.862999	0.115415	0.122716	0.734325	HLA-HD	3.36.0
C	03:02	IgGt	211	+?	0.007109	0.060486	0.483888	0.437398	0.821099	1	HLA-HD	3.36.0
C	03:03	IgGt	402	-+	0.0534826	0.633032	0.996267	0.121432	0.0579792	0.148172	HLA-HD	3.36.0
C	03:04	IgGt	402	+-	0.0957711	0.910619	0.996267	0.0894652	-0.0100431	0.272649	HLA-HD	3.36.0
C	04:01	IgGt	402	++	0.115672	0.535613	0.996267	0.0797518	0.0494031	0.900747	HLA-HD	3.36.0
C	05:01	IgGt	402	+-	0.0646766	0.883965	0.996267	0.107281	0.0156571	0.0321073	HLA-HD	3.36.0
C	06:02	IgGt	402	++	0.100746	0.285828	0.862999	0.0860543	0.0918472	0.326676	HLA-HD	3.36.0
C	07:01	IgGt	402	--	0.160448	0.787341	0.996267	0.0722373	-0.0194871	0.819152	HLA-HD	3.36.0
C	07:02	IgGt	402	--	0.154229	0.0298849	0.358619	0.0707212	-0.153579	0.744992	HLA-HD	3.36.0
C	07:04	IgGt	402	-+	0.0211443	0.88747	0.996267	0.174009	-0.0246234	0.514184	HLA-HD	3.36.0
C	07:199	IgGt	211	-?	0.00236967	0.790913	0.996267	0.758243	-0.20103	1	HLA-HD	3.36.0
C	08:02	IgGt	402	-+	0.0174129	0.613804	0.996267	0.189728	-0.0957464	0.654501	HLA-HD	3.36.0
C	08:15	IgGt	191	?+	0.0026178	0.0108983	0.261559	0.714521	1.81913	1	HLA-HD	3.36.0
C	12:02	IgGt	402	-+	0.00995025	0.156384	0.750645	0.265735	-0.376636	0.0586955	HLA-HD	3.36.0
C	12:03	IgGt	402	+-	0.0634328	0.998527	0.998527	0.112149	-0.000207032	0.631958	HLA-HD	3.36.0
C	14:02	IgGt	402	--	0.00870647	0.38139	0.996267	0.281723	-0.246603	0.792866	HLA-HD	3.36.0
C	15:02	IgGt	402	+-	0.0149254	0.602003	0.996267	0.220369	0.114927	0.226206	HLA-HD	3.36.0
C	15:05	IgGt	191	?-	0.0052356	0.664658	0.996267	0.516206	-0.223771	1	HLA-HD	3.36.0
C	16:01	IgGt	402	++	0.0136816	0.541216	0.996267	0.227312	0.138882	0.4827	HLA-HD	3.36.0
C	16:02	IgGt	402	-+	0.00248756	0.976849	0.998527	0.525921	-0.0152617	0.371569	HLA-HD	3.36.0
C	16:04	IgGt	211	+?	0.00236967	0.449003	0.996267	0.767318	0.58092	1	HLA-HD	3.36.0
C	16:21	IgGt	191	?-	0.0026178	0.913245	0.996267	0.728426	-0.0793595	1	HLA-HD	3.36.0
C	17:01	IgGt	402	++	0.0124378	0.11524	0.691439	0.237131	0.373499	0.865717	HLA-HD	3.36.0
DPB1	01:01	IgGt	402	++	0.0472637	0.190904	0.720275	0.128128	0.167579	0.484009	HLA-HD	3.36.0
DPB1	02:01	IgGt	402	-+	0.129353	0.823863	0.89825	0.0800475	0.0178169	0.0724038	HLA-HD	3.36.0
DPB1	03:01	IgGt	402	--	0.090796	0.0823427	0.720275	0.093057	-0.161663	0.49223	HLA-HD	3.36.0
DPB1	04:01	IgGt	402	+-	0.467662	0.71634	0.842753	0.054641	0.019854	0.0440976	HLA-HD	3.36.0
DPB1	04:02	IgGt	402	--	0.128109	0.406812	0.725346	0.0776591	-0.0644195	0.409451	HLA-HD	3.36.0
DPB1	05:01	IgGt	402	+-	0.0124378	0.580277	0.725346	0.237044	-0.131081	0.0128684	HLA-HD	3.36.0
DPB1	06:01	IgGt	402	-+	0.0149254	0.15286	0.720275	0.19736	0.282126	0.109274	HLA-HD	3.36.0
DPB1	09:01	IgGt	402	++	0.0149254	0.472799	0.725346	0.221171	0.158786	0.867765	HLA-HD	3.36.0
DPB1	10:01	IgGt	402	++	0.0161692	0.545278	0.725346	0.211466	0.127906	0.7275	HLA-HD	3.36.0
DPB1	11:01	IgGt	402	++	0.011194	0.333508	0.725346	0.225213	0.217797	0.613263	HLA-HD	3.36.0
DPB1	13:01	IgGt	402	--	0.0136816	0.291895	0.725346	0.225849	-0.238039	0.420761	HLA-HD	3.36.0
DPB1	14:01	IgGt	402	--	0.00995025	0.574821	0.725346	0.26389	-0.148034	0.571189	HLA-HD	3.36.0
DPB1	15:01	IgGt	402	+-	0.00870647	0.990936	0.990936	0.284519	-0.00323228	0.834844	HLA-HD	3.36.0
DPB1	16:01	IgGt	402	-+	0.00746269	0.215528	0.720275	0.305309	0.378127	0.160654	HLA-HD	3.36.0
DPB1	17:01	IgGt	402	++	0.00621891	0.0823929	0.720275	0.338476	0.587921	0.396831	HLA-HD	3.36.0
DPB1	19:01	IgGt	402	-+	0.00995025	0.853337	0.89825	0.268798	-0.0496905	0.204029	HLA-HD	3.36.0
DPB1	20:01	IgGt	211	-?	0.00473934	0.519858	0.725346	0.540921	-0.348118	1	HLA-HD	3.36.0
DPB1	23:01	IgGt	402	--	0.00621891	0.216083	0.720275	0.338873	-0.41919	0.0350716	HLA-HD	3.36.0
DPB1	51:01	IgGt	191	?-	0.0026178	0.291058	0.725346	0.729314	-0.770013	1	HLA-HD	3.36.0
DPB1	59:01	IgGt	211	-?	0.00236967	0.545097	0.725346	0.755164	-0.456968	1	HLA-HD	3.36.0
DQA1	01:01	IgGt	402	--	0.141791	0.00682145	0.061393	0.0790325	-0.213818	0.809287	HLA-HD	3.36.0
DQA1	01:02	IgGt	402	-+	0.196517	0.999505	0.999505	0.0658499	4.08769e-05	0.962969	HLA-HD	3.36.0
DQA1	01:03	IgGt	402	-+	0.0771144	0.568278	0.999505	0.0987074	0.0563214	0.108785	HLA-HD	3.36.0
DQA1	01:07	IgGt	211	+?	0.00236967	0.876357	0.999505	0.764969	0.11902	1	HLA-HD	3.36.0
DQA1	02:01	IgGt	402	+-	0.115672	0.70655	0.999505	0.0847076	0.0318918	0.676039	HLA-HD	3.36.0
DQA1	03:01	IgGt	402	+-	0.159204	0.593688	0.999505	0.0705751	-0.0376518	0.214591	HLA-HD	3.36.0
DQA1	04:01	IgGt	402	+-	0.0323383	0.807182	0.999505	0.151393	0.0369494	0.772174	HLA-HD	3.36.0
DQA1	05:01	IgGt	402	++	0.272388	0.103369	0.465162	0.0559361	0.091105	0.713743	HLA-HD	3.36.0
DQA1	06:01	IgGt	402	++	0.00373134	0.915106	0.999505	0.428069	0.0456325	0.950138	HLA-HD	3.36.0
DQB1	02:01	IgGt	402	++	0.211443	0.0174368	0.130776	0.0645529	0.153466	0.453854	HLA-HD	3.36.0
DQB1	03:01	IgGt	402	-+	0.187811	0.861834	0.888769	0.0681861	0.0118671	0.493998	HLA-HD	3.36.0
DQB1	03:02	IgGt	402	+-	0.10199	0.259713	0.486962	0.08735	-0.0984495	0.106985	HLA-HD	3.36.0
DQB1	03:03	IgGt	402	-+	0.0447761	0.55312	0.6914	0.126305	0.0749102	0.370467	HLA-HD	3.36.0
DQB1	03:04	IgGt	402	--	0.00373134	0.073487	0.220461	0.429987	-0.769589	0.672873	HLA-HD	3.36.0
DQB1	04:02	IgGt	402	+-	0.0335821	0.871397	0.888769	0.148762	0.0240822	0.842199	HLA-HD	3.36.0
DQB1	05:01	IgGt	402	--	0.11194	0.00374754	0.0562131	0.084612	-0.245262	0.649012	HLA-HD	3.36.0
DQB1	05:02	IgGt	402	++	0.0248756	0.163863	0.409657	0.170311	0.237107	0.480875	HLA-HD	3.36.0
DQB1	05:03	IgGt	402	+-	0.0310945	0.888769	0.888769	0.153332	-0.0214453	0.458413	HLA-HD	3.36.0
DQB1	05:04	IgGt	402	--	0.00373134	0.205864	0.441137	0.43279	-0.547489	0.662975	HLA-HD	3.36.0
DQB1	06:01	IgGt	402	-+	0.011194	0.0589309	0.220461	0.251619	-0.475235	0.0903222	HLA-HD	3.36.0
DQB1	06:02	IgGt	402	--	0.133085	0.365405	0.609009	0.077374	-0.0700322	0.724826	HLA-HD	3.36.0
DQB1	06:03	IgGt	402	++	0.0746269	0.431019	0.618856	0.098881	0.0778637	0.862369	HLA-HD	3.36.0
DQB1	06:04	IgGt	402	++	0.0211443	0.0510204	0.220461	0.181612	0.354382	0.287781	HLA-HD	3.36.0
DQB1	06:09	IgGt	402	+-	0.00497512	0.453827	0.618856	0.377541	0.282797	0.45803	HLA-HD	3.36.0
DRB1	01:01	IgGt	402	--	0.0945274	1.92603e-05	0.00063559	0.0889155	-0.379963	0.545867	HLA-HD	3.36.0
DRB1	01:02	IgGt	402	-+	0.00746269	0.336475	0.708631	0.304539	-0.292709	0.0209395	HLA-HD	3.36.0
DRB1	01:03	IgGt	191	?+	0.0026178	0.706206	0.918252	0.742041	0.279717	1	HLA-HD	3.36.0
DRB1	03:01	IgGt	402	++	0.130597	0.00704491	0.077494	0.0749468	0.20196	0.623315	HLA-HD	3.36.0
DRB1	04:01	IgGt	402	+-	0.0932836	0.971574	0.971574	0.0906692	-0.00323097	0.08439	HLA-HD	3.36.0
DRB1	04:02	IgGt	402	+-	0.00373134	0.284556	0.708631	0.429868	0.46002	0.021249	HLA-HD	3.36.0
DRB1	04:03	IgGt	191	?-	0.0026178	0.348557	0.708631	0.736011	-0.68993	1	HLA-HD	3.36.0
DRB1	04:04	IgGt	402	--	0.028607	0.210357	0.585696	0.160274	-0.200757	0.501698	HLA-HD	3.36.0
DRB1	04:05	IgGt	402	-+	0.00497512	0.77274	0.918252	0.372688	-0.10763	0.273314	HLA-HD	3.36.0
DRB1	04:07	IgGt	402	++	0.00746269	0.148369	0.54402	0.303403	0.438514	0.312986	HLA-HD	3.36.0
DRB1	04:08	IgGt	402	--	0.00746269	0.620187	0.918252	0.305267	-0.151286	0.870309	HLA-HD	3.36.0
DRB1	07:01	IgGt	402	+-	0.115672	0.70655	0.918252	0.0847076	0.0318918	0.676039	HLA-HD	3.36.0
DRB1	08:01	IgGt	402	+-	0.0298507	0.905528	0.933826	0.157284	0.0186666	0.671523	HLA-HD	3.36.0
DRB1	08:03	IgGt	402	+-	0.00248756	0.8626	0.918252	0.527642	-0.0913165	0.860816	HLA-HD	3.36.0
DRB1	08:04	IgGt	402	--	0.00373134	0.017058	0.140728	0.429669	-1.02496	0.444194	HLA-HD	3.36.0
DRB1	09:01	IgGt	402	-+	0.0124378	0.518768	0.862765	0.235861	0.152188	0.350697	HLA-HD	3.36.0
DRB1	10:01	IgGt	402	++	0.011194	0.000537647	0.00887118	0.246214	0.852212	0.60136	HLA-HD	3.36.0
DRB1	11:01	IgGt	402	-+	0.0708955	0.793848	0.918252	0.101234	0.0264542	0.408397	HLA-HD	3.36.0
DRB1	11:02	IgGt	191	?+	0.0026178	0.835881	0.918252	0.726849	0.150577	1	HLA-HD	3.36.0
DRB1	11:03	IgGt	402	++	0.00373134	0.537746	0.862765	0.430376	0.265209	0.756057	HLA-HD	3.36.0
DRB1	11:04	IgGt	402	--	0.0199005	0.365052	0.708631	0.190925	-0.172936	0.757359	HLA-HD	3.36.0
DRB1	11:08	IgGt	191	?+	0.0026178	0.113602	0.535553	0.729051	1.15351	1	HLA-HD	3.36.0
DRB1	12:01	IgGt	402	-+	0.0236318	0.348288	0.708631	0.176546	-0.165585	0.154015	HLA-HD	3.36.0
DRB1	13:01	IgGt	402	++	0.0659204	0.21298	0.585696	0.107321	0.133659	0.66677	HLA-HD	3.36.0
DRB1	13:02	IgGt	402	++	0.0261194	0.0370718	0.244674	0.164359	0.342685	0.481872	HLA-HD	3.36.0
DRB1	13:03	IgGt	402	+-	0.0186567	0.549033	0.862765	0.194899	0.116785	0.189951	HLA-HD	3.36.0
DRB1	13:05	IgGt	191	?-	0.0026178	0.416514	0.76361	0.735332	-0.597445	1	HLA-HD	3.36.0
DRB1	14:01	IgGt	402	+-	0.0310945	0.681264	0.918252	0.153004	-0.0628446	0.708882	HLA-HD	3.36.0
DRB1	14:04	IgGt	211	+?	0.00236967	0.827473	0.918252	0.759859	0.165606	1	HLA-HD	3.36.0
DRB1	15:01	IgGt	402	--	0.145522	0.101188	0.535553	0.0747353	-0.1225	0.930898	HLA-HD	3.36.0
DRB1	15:02	IgGt	402	-+	0.00995025	0.203139	0.585696	0.266711	-0.339431	0.154434	HLA-HD	3.36.0
DRB1	16:01	IgGt	402	++	0.0223881	0.147674	0.54402	0.179099	0.2593	0.551121	HLA-HD	3.36.0
DRB1	16:02	IgGt	191	?+	0.0026178	0.745159	0.918252	0.740948	0.24083	1	HLA-HD	3.36.0
DRB5	01:01	IgGt	130	--	0.803846	0.511279	0.758728	0.0941385	-0.0618346	0.82752	HLA-HD	3.36.0
DRB5	01:02	IgGt	130	-+	0.0576923	0.148416	0.33228	0.156373	-0.225982	0.119106	HLA-HD	3.36.0
DRB5	01:05	IgGt	55	?-	0.00909091	0.751065	0.758728	0.768223	-0.243707	1	HLA-HD	3.36.0
DRB5	01:17	IgGt	55	?+	0.00909091	0.16614	0.33228	0.759892	1.05223	1	HLA-HD	3.36.0
DRB5	01:20	IgGt	130	+-	0.0461538	0.758728	0.758728	0.237607	0.0729814	0.063975	HLA-HD	3.36.0
DRB5	02:02	IgGt	130	++	0.0846154	0.0310274	0.186164	0.158629	0.342119	0.378161	HLA-HD	3.36.0

## Sheet: Meta_analysis_NGS+DKMS_typing
HLA gene	HLA allele	antibody class	N	effect direction	allele frequency	p-value	q-value	standard error	effect estimate	p-value of heterogenity	typing software	IPD-IMGT/HLA database version
A	01:01	IgA	976	-++	0.150615	0.163035	0.754039	0.0344152	0.0480069	0.143796	HLA-HD_and_DKMS-LSL	3.36.0
A	01:02	IgA	191	?-?	0.0026178	0.162938	0.754039	0.553356	-0.772075	1	HLA-HD_and_DKMS-LSL	3.36.0
A	02:01	IgA	976	--+	0.300205	0.948092	0.995721	0.0278617	0.00181387	0.178114	HLA-HD_and_DKMS-LSL	3.36.0
A	02:05	IgA	976	+-+	0.00922131	0.304287	0.811248	0.12336	0.126726	0.488775	HLA-HD_and_DKMS-LSL	3.36.0
A	02:06	IgA	976	-+-	0.00256148	0.974298	0.995721	0.24278	-0.00782204	0.00447566	HLA-HD_and_DKMS-LSL	3.36.0
A	02:08	IgA	574	??-	0.00087108	0.137715	0.754039	0.546763	-0.811591	1	HLA-HD_and_DKMS-LSL	3.36.0
A	02:17	IgA	211	+??	0.00236967	0.563136	0.995721	0.554865	0.320817	1	HLA-HD_and_DKMS-LSL	3.36.0
A	02:208	IgA	191	?-?	0.0026178	0.191007	0.785253	0.549389	-0.718384	1	HLA-HD_and_DKMS-LSL	3.36.0
A	02:35	IgA	191	?+?	0.0026178	0.0947229	0.754039	0.549207	0.917722	1	HLA-HD_and_DKMS-LSL	3.36.0
A	02:783	IgA	402	--?	0.00995025	0.247388	0.803132	0.196696	-0.227521	0.138722	HLA-HD_and_DKMS-LSL	3.36.0
A	03:01	IgA	976	---	0.143955	0.0738337	0.754039	0.034413	-0.0615182	0.592794	HLA-HD_and_DKMS-LSL	3.36.0
A	03:02	IgA	785	+?-	0.00191083	0.727776	0.995721	0.314276	0.109395	0.0433523	HLA-HD_and_DKMS-LSL	3.36.0
A	03:72	IgA	191	?-?	0.0026178	0.995101	0.995721	0.553539	-0.00339868	1	HLA-HD_and_DKMS-LSL	3.36.0
A	11:01	IgA	976	+--	0.0625	0.687361	0.995721	0.0506468	-0.0203822	0.203544	HLA-HD_and_DKMS-LSL	3.36.0
A	11:12	IgA	191	?+?	0.0026178	0.460242	0.995721	0.546535	0.403588	1	HLA-HD_and_DKMS-LSL	3.36.0
A	23:01	IgA	976	++-	0.0210041	0.672072	0.995721	0.0871005	0.0368701	0.0101139	HLA-HD_and_DKMS-LSL	3.36.0
A	23:39	IgA	191	?+?	0.0026178	0.227058	0.803132	0.549953	0.664328	1	HLA-HD_and_DKMS-LSL	3.36.0
A	24:02	IgA	976	+++	0.0814549	0.0885222	0.754039	0.0442025	0.0752876	0.713362	HLA-HD_and_DKMS-LSL	3.36.0
A	24:03	IgA	765	?+-	0.00196078	0.995721	0.995721	0.316781	-0.0016989	0.287996	HLA-HD_and_DKMS-LSL	3.36.0
A	24:104	IgA	191	?-?	0.0026178	0.995101	0.995721	0.553539	-0.00339868	1	HLA-HD_and_DKMS-LSL	3.36.0
A	24:28	IgA	574	??+	0.00087108	0.736275	0.995721	0.547673	0.184451	1	HLA-HD_and_DKMS-LSL	3.36.0
A	25:01	IgA	976	+--	0.026127	0.651557	0.995721	0.0784585	-0.0354318	0.793806	HLA-HD_and_DKMS-LSL	3.36.0
A	26:01	IgA	976	++-	0.0327869	0.780816	0.995721	0.069979	0.0194721	0.359153	HLA-HD_and_DKMS-LSL	3.36.0
A	26:08	IgA	574	??-	0.00087108	0.888586	0.995721	0.54597	-0.0764868	1	HLA-HD_and_DKMS-LSL	3.36.0
A	29:01	IgA	765	?+-	0.00130719	0.966115	0.995721	0.390386	-0.0165841	0.737079	HLA-HD_and_DKMS-LSL	3.36.0
A	29:02	IgA	976	-+-	0.0276639	0.143173	0.754039	0.0738911	-0.108182	0.438366	HLA-HD_and_DKMS-LSL	3.36.0
A	30:01	IgA	976	+--	0.0148566	0.572271	0.995721	0.0995948	-0.0562422	0.747315	HLA-HD_and_DKMS-LSL	3.36.0
A	30:02	IgA	976	+-+	0.00256148	0.537056	0.995721	0.244416	-0.150871	0.315642	HLA-HD_and_DKMS-LSL	3.36.0
A	31:01	IgA	976	--+	0.0215164	0.385938	0.892482	0.0822293	0.0712934	0.0806782	HLA-HD_and_DKMS-LSL	3.36.0
A	32:01	IgA	976	-++	0.0302254	0.309208	0.811248	0.0698829	0.0710629	0.698504	HLA-HD_and_DKMS-LSL	3.36.0
A	33:01	IgA	976	-++	0.00717213	0.846847	0.995721	0.146049	0.0282085	0.00559283	HLA-HD_and_DKMS-LSL	3.36.0
A	33:03	IgA	976	+-+	0.00256148	0.328884	0.811248	0.244644	0.238861	0.434004	HLA-HD_and_DKMS-LSL	3.36.0
A	33:05	IgA	574	??+	0.00174216	0.672266	0.995721	0.38661	0.163551	1	HLA-HD_and_DKMS-LSL	3.36.0
A	33:27	IgA	191	?+?	0.0026178	0.76845	0.995721	0.553432	0.162932	1	HLA-HD_and_DKMS-LSL	3.36.0
A	66:01	IgA	976	++-	0.00563525	0.831621	0.995721	0.165413	0.0351705	0.273682	HLA-HD_and_DKMS-LSL	3.36.0
A	68:01	IgA	976	---	0.0358607	0.0849089	0.754039	0.0659732	-0.113664	0.744398	HLA-HD_and_DKMS-LSL	3.36.0
A	68:02	IgA	976	++-	0.00614754	0.260475	0.803132	0.158387	-0.178228	0.238189	HLA-HD_and_DKMS-LSL	3.36.0
B	07:02	IgA	976	---	0.132684	0.0285701	0.442837	0.0364784	-0.0798647	0.256507	HLA-HD_and_DKMS-LSL	3.36.0
B	07:04	IgA	785	-?-	0.00254777	0.44028	0.918521	0.27393	-0.211398	0.701759	HLA-HD_and_DKMS-LSL	3.36.0
B	07:05	IgA	765	?-+	0.00261438	0.34452	0.918521	0.273897	0.258907	0.289861	HLA-HD_and_DKMS-LSL	3.36.0
B	07:118	IgA	191	?-?	0.0026178	0.741956	0.988156	0.553841	-0.18236	1	HLA-HD_and_DKMS-LSL	3.36.0
B	08:01	IgA	976	-++	0.115266	0.00958735	0.442837	0.0386465	0.100109	0.203762	HLA-HD_and_DKMS-LSL	3.36.0
B	13:02	IgA	976	-+-	0.0404713	0.792872	0.988156	0.0629856	-0.016539	0.768579	HLA-HD_and_DKMS-LSL	3.36.0
B	14:01	IgA	785	+?-	0.00318471	0.969052	0.988156	0.244776	-0.00949679	0.635474	HLA-HD_and_DKMS-LSL	3.36.0
B	14:02	IgA	976	-++	0.0184426	0.60536	0.96038	0.0899304	0.0464677	0.190953	HLA-HD_and_DKMS-LSL	3.36.0
B	15:01	IgA	976	+-+	0.0753074	0.835325	0.988156	0.0472717	0.00982667	0.0358407	HLA-HD_and_DKMS-LSL	3.36.0
B	15:03	IgA	976	-+-	0.00307377	0.377606	0.918521	0.223854	-0.19751	0.768728	HLA-HD_and_DKMS-LSL	3.36.0
B	15:07	IgA	191	?+?	0.0026178	0.0472467	0.509962	0.542601	1.07657	1	HLA-HD_and_DKMS-LSL	3.36.0
B	15:14	IgA	191	?+?	0.0026178	0.0826346	0.640418	0.546358	0.94826	1	HLA-HD_and_DKMS-LSL	3.36.0
B	15:17	IgA	574	??-	0.00087108	0.908371	0.988156	0.545068	-0.062734	1	HLA-HD_and_DKMS-LSL	3.36.0
B	15:18	IgA	574	??+	0.00087108	0.530253	0.918521	0.545894	0.342614	1	HLA-HD_and_DKMS-LSL	3.36.0
B	15:20	IgA	211	+??	0.00236967	0.963277	0.988156	0.547592	0.0252121	1	HLA-HD_and_DKMS-LSL	3.36.0
B	15:34	IgA	191	?+?	0.0026178	0.6196	0.96038	0.550585	0.27332	1	HLA-HD_and_DKMS-LSL	3.36.0
B	15:45	IgA	574	??-	0.00087108	0.192478	0.918521	0.5452	-0.71055	1	HLA-HD_and_DKMS-LSL	3.36.0
B	18:01	IgA	976	-++	0.0476434	0.985974	0.988156	0.0599801	0.00105446	0.106585	HLA-HD_and_DKMS-LSL	3.36.0
B	18:03	IgA	976	-++	0.00256148	0.988111	0.988156	0.246553	-0.00367403	0.501341	HLA-HD_and_DKMS-LSL	3.36.0
B	27:02	IgA	976	++-	0.00973361	0.747579	0.988156	0.126901	-0.040841	0.366131	HLA-HD_and_DKMS-LSL	3.36.0
B	27:05	IgA	976	++-	0.0317623	0.767442	0.988156	0.0717205	0.0212094	0.751465	HLA-HD_and_DKMS-LSL	3.36.0
B	27:07	IgA	191	?-?	0.0026178	0.527768	0.918521	0.554891	-0.350367	1	HLA-HD_and_DKMS-LSL	3.36.0
B	27:14	IgA	574	??-	0.00174216	0.988156	0.988156	0.386795	-0.00574174	1	HLA-HD_and_DKMS-LSL	3.36.0
B	35:01	IgA	976	++-	0.0640369	0.127427	0.877829	0.0510428	-0.077806	0.213006	HLA-HD_and_DKMS-LSL	3.36.0
B	35:02	IgA	976	+++	0.00665984	0.0785252	0.640418	0.152429	0.268169	0.531825	HLA-HD_and_DKMS-LSL	3.36.0
B	35:03	IgA	976	---	0.0204918	0.298369	0.918521	0.0885681	-0.0921054	0.633642	HLA-HD_and_DKMS-LSL	3.36.0
B	35:08	IgA	765	?-+	0.00457516	0.936519	0.988156	0.207117	0.0164959	0.0174492	HLA-HD_and_DKMS-LSL	3.36.0
B	35:43	IgA	211	+??	0.00236967	0.963277	0.988156	0.547592	0.0252121	1	HLA-HD_and_DKMS-LSL	3.36.0
B	37:01	IgA	976	+--	0.0102459	0.513276	0.918521	0.123674	-0.0808509	0.634903	HLA-HD_and_DKMS-LSL	3.36.0
B	37:02	IgA	574	??-	0.00087108	0.663301	0.979158	0.545072	-0.237303	1	HLA-HD_and_DKMS-LSL	3.36.0
B	37:11	IgA	191	?+?	0.0026178	0.773759	0.988156	0.557529	0.160268	1	HLA-HD_and_DKMS-LSL	3.36.0
B	38:01	IgA	976	+++	0.0199795	0.0282269	0.442837	0.0896033	0.1966	0.279481	HLA-HD_and_DKMS-LSL	3.36.0
B	39:01	IgA	976	+++	0.00973361	0.265978	0.918521	0.126864	0.14112	0.78526	HLA-HD_and_DKMS-LSL	3.36.0
B	39:06	IgA	976	-++	0.00563525	0.611613	0.96038	0.165642	0.0841083	0.708371	HLA-HD_and_DKMS-LSL	3.36.0
B	39:24	IgA	574	??+	0.00087108	0.217232	0.918521	0.546358	0.674163	1	HLA-HD_and_DKMS-LSL	3.36.0
B	40:01	IgA	976	-++	0.0543033	0.508267	0.918521	0.0556065	0.0367859	0.879819	HLA-HD_and_DKMS-LSL	3.36.0
B	40:02	IgA	976	+++	0.0169057	0.442909	0.918521	0.0966751	0.0741778	0.661287	HLA-HD_and_DKMS-LSL	3.36.0
B	41:01	IgA	976	-++	0.00512295	0.0493511	0.509962	0.172901	0.339845	0.052601	HLA-HD_and_DKMS-LSL	3.36.0
B	41:02	IgA	976	+++	0.00768443	0.478262	0.918521	0.141878	0.100606	0.823596	HLA-HD_and_DKMS-LSL	3.36.0
B	44:02	IgA	976	---	0.0809426	0.223878	0.918521	0.0449589	-0.0546826	0.9131	HLA-HD_and_DKMS-LSL	3.36.0
B	44:03	IgA	976	++-	0.039959	0.533335	0.918521	0.063699	0.0396796	0.635368	HLA-HD_and_DKMS-LSL	3.36.0
B	44:05	IgA	976	+++	0.00512295	0.403401	0.918521	0.173584	0.14504	0.513097	HLA-HD_and_DKMS-LSL	3.36.0
B	44:76	IgA	191	?-?	0.0026178	0.903949	0.988156	0.552471	-0.0666694	1	HLA-HD_and_DKMS-LSL	3.36.0
B	44:80	IgA	211	+??	0.00236967	0.558932	0.936589	0.548508	0.320563	1	HLA-HD_and_DKMS-LSL	3.36.0
B	45:01	IgA	976	+--	0.00665984	0.312746	0.918521	0.153297	-0.154749	0.426418	HLA-HD_and_DKMS-LSL	3.36.0
B	47:01	IgA	785	+?-	0.00318471	0.923448	0.988156	0.245518	-0.0235922	0.393358	HLA-HD_and_DKMS-LSL	3.36.0
B	48:01	IgA	574	??-	0.00087108	0.955796	0.988156	0.547012	-0.0303205	1	HLA-HD_and_DKMS-LSL	3.36.0
B	49:01	IgA	976	---	0.0112705	0.0210031	0.442837	0.119359	-0.275473	0.691558	HLA-HD_and_DKMS-LSL	3.36.0
B	50:01	IgA	976	+++	0.017418	0.279514	0.918521	0.092831	0.100389	0.993011	HLA-HD_and_DKMS-LSL	3.36.0
B	51:01	IgA	976	-+-	0.0420082	0.924588	0.988156	0.0623298	-0.00589988	0.224256	HLA-HD_and_DKMS-LSL	3.36.0
B	51:05	IgA	785	+?+	0.00191083	0.513376	0.918521	0.315809	0.206409	0.816025	HLA-HD_and_DKMS-LSL	3.36.0
B	51:07	IgA	765	?--	0.00130719	0.644139	0.974063	0.388687	-0.179542	0.987087	HLA-HD_and_DKMS-LSL	3.36.0
B	51:08	IgA	765	?++	0.00130719	0.495991	0.918521	0.38686	0.263379	0.755854	HLA-HD_and_DKMS-LSL	3.36.0
B	51:50	IgA	574	??-	0.00087108	0.309229	0.918521	0.54646	-0.555663	1	HLA-HD_and_DKMS-LSL	3.36.0
B	52:01	IgA	976	-+-	0.0102459	0.27861	0.918521	0.123577	-0.133889	0.551405	HLA-HD_and_DKMS-LSL	3.36.0
B	53:01	IgA	574	??-	0.00087108	0.75802	0.988156	0.54715	-0.168567	1	HLA-HD_and_DKMS-LSL	3.36.0
B	55:01	IgA	976	---	0.013832	0.198172	0.918521	0.107334	-0.138115	0.524908	HLA-HD_and_DKMS-LSL	3.36.0
B	56:01	IgA	976	-+-	0.00922131	0.826561	0.988156	0.130113	-0.0285097	0.735076	HLA-HD_and_DKMS-LSL	3.36.0
B	57:01	IgA	976	+--	0.0317623	0.487363	0.918521	0.0694165	-0.0482104	0.649693	HLA-HD_and_DKMS-LSL	3.36.0
B	57:03	IgA	785	-?-	0.00127389	0.333709	0.918521	0.385687	-0.372833	0.966542	HLA-HD_and_DKMS-LSL	3.36.0
B	58:01	IgA	976	+-+	0.00563525	0.384492	0.918521	0.166262	0.14459	0.415419	HLA-HD_and_DKMS-LSL	3.36.0
B	73:01	IgA	574	??+	0.00087108	0.432024	0.918521	0.547081	0.429859	1	HLA-HD_and_DKMS-LSL	3.36.0
C	01:02	IgA	976	-+-	0.0297131	0.987537	0.987537	0.0744752	0.00116331	0.57629	HLA-HD_and_DKMS-LSL	3.36.0
C	02:02	IgA	976	+++	0.0548156	0.374777	0.778384	0.0545923	0.0484539	0.523213	HLA-HD_and_DKMS-LSL	3.36.0
C	02:10	IgA	574	??-	0.00087108	0.21648	0.600217	0.546406	-0.675325	1	HLA-HD_and_DKMS-LSL	3.36.0
C	02:24	IgA	574	??+	0.00087108	0.740221	0.956233	0.547207	0.181432	1	HLA-HD_and_DKMS-LSL	3.36.0
C	03:02	IgA	785	+?+	0.00318471	0.522859	0.882324	0.24767	0.158248	0.95376	HLA-HD_and_DKMS-LSL	3.36.0
C	03:03	IgA	976	-++	0.0512295	0.888938	0.987537	0.0569831	0.00795756	0.94138	HLA-HD_and_DKMS-LSL	3.36.0
C	03:04	IgA	976	--+	0.0901639	0.743737	0.956233	0.0434147	0.0141927	0.30427	HLA-HD_and_DKMS-LSL	3.36.0
C	04:01	IgA	976	+--	0.124488	0.515478	0.882324	0.0370927	-0.0241226	0.460654	HLA-HD_and_DKMS-LSL	3.36.0
C	05:01	IgA	976	+--	0.0640369	0.626775	0.940163	0.0507414	-0.024674	0.567438	HLA-HD_and_DKMS-LSL	3.36.0
C	06:02	IgA	976	+--	0.109119	0.600452	0.940163	0.0385353	-0.0201829	0.572829	HLA-HD_and_DKMS-LSL	3.36.0
C	07:01	IgA	976	-++	0.153176	0.134647	0.520134	0.0346028	0.0517666	0.0624477	HLA-HD_and_DKMS-LSL	3.36.0
C	07:02	IgA	976	---	0.142418	0.0643121	0.520134	0.0348182	-0.064414	0.716765	HLA-HD_and_DKMS-LSL	3.36.0
C	07:04	IgA	976	---	0.0199795	0.13485	0.520134	0.0871804	-0.130356	0.927466	HLA-HD_and_DKMS-LSL	3.36.0
C	07:199	IgA	211	-??	0.00236967	0.242065	0.600217	0.545575	-0.638236	1	HLA-HD_and_DKMS-LSL	3.36.0
C	08:01	IgA	574	??-	0.00087108	0.955796	0.987537	0.547012	-0.0303205	1	HLA-HD_and_DKMS-LSL	3.36.0
C	08:02	IgA	976	-++	0.0204918	0.853662	0.987537	0.0838308	0.0154625	0.546886	HLA-HD_and_DKMS-LSL	3.36.0
C	08:15	IgA	191	?+?	0.0026178	0.0669948	0.520134	0.541414	0.991713	1	HLA-HD_and_DKMS-LSL	3.36.0
C	12:02	IgA	976	-+-	0.00973361	0.311514	0.700906	0.1266	-0.128125	0.563613	HLA-HD_and_DKMS-LSL	3.36.0
C	12:03	IgA	976	+++	0.0578893	0.0142251	0.384077	0.0550269	0.1349	0.78589	HLA-HD_and_DKMS-LSL	3.36.0
C	14:02	IgA	976	-++	0.0107582	0.688018	0.956233	0.120477	0.0483773	0.179199	HLA-HD_and_DKMS-LSL	3.36.0
C	15:02	IgA	976	-+-	0.0189549	0.0869637	0.520134	0.0892136	-0.152701	0.407522	HLA-HD_and_DKMS-LSL	3.36.0
C	15:05	IgA	765	?-+	0.00392157	0.244533	0.600217	0.223329	0.259895	0.357577	HLA-HD_and_DKMS-LSL	3.36.0
C	16:01	IgA	976	---	0.0179303	0.52211	0.882324	0.0944488	-0.0604564	0.973127	HLA-HD_and_DKMS-LSL	3.36.0
C	16:02	IgA	976	+++	0.00307377	0.120048	0.520134	0.223404	0.347298	0.949754	HLA-HD_and_DKMS-LSL	3.36.0
C	16:04	IgA	785	-?+	0.00191083	0.954713	0.987537	0.317316	0.01802	0.885232	HLA-HD_and_DKMS-LSL	3.36.0
C	16:21	IgA	191	?-?	0.0026178	0.949252	0.987537	0.54739	-0.0348396	1	HLA-HD_and_DKMS-LSL	3.36.0
C	17:01	IgA	976	-++	0.0117828	0.195835	0.600217	0.114933	0.148667	0.315321	HLA-HD_and_DKMS-LSL	3.36.0
DPB1	01:01	IgA	976	+++	0.048668	0.0821282	0.394216	0.0554362	0.096374	0.87095	HLA-HD_and_DKMS-LSL	3.36.0
DPB1	02:01	IgA	976	-++	0.120902	0.569163	0.758884	0.0386781	0.0220188	0.567343	HLA-HD_and_DKMS-LSL	3.36.0
DPB1	02:02	IgA	574	??-	0.00174216	0.326045	0.614317	0.38669	-0.379773	1	HLA-HD_and_DKMS-LSL	3.36.0
DPB1	03:01	IgA	976	--+	0.0978484	0.705442	0.801195	0.042068	0.0159011	0.0734158	HLA-HD_and_DKMS-LSL	3.36.0
DPB1	04:01	IgA	976	---	0.444672	0.144707	0.434121	0.0253398	-0.0369577	0.527316	HLA-HD_and_DKMS-LSL	3.36.0
DPB1	04:02	IgA	976	-+-	0.137807	0.402527	0.644043	0.036172	-0.0302802	0.230867	HLA-HD_and_DKMS-LSL	3.36.0
DPB1	05:01	IgA	976	+-+	0.0143443	0.266603	0.614317	0.100895	0.112086	0.00707067	HLA-HD_and_DKMS-LSL	3.36.0
DPB1	06:01	IgA	976	-+-	0.0122951	0.239601	0.614317	0.107956	-0.126955	0.373105	HLA-HD_and_DKMS-LSL	3.36.0
DPB1	09:01	IgA	976	---	0.00922131	0.775206	0.801195	0.131818	-0.0376436	0.95423	HLA-HD_and_DKMS-LSL	3.36.0
DPB1	10:01	IgA	976	+++	0.0133197	0.108104	0.432418	0.108908	0.17499	0.969934	HLA-HD_and_DKMS-LSL	3.36.0
DPB1	11:01	IgA	976	-+-	0.0122951	0.779573	0.801195	0.107833	0.0301798	0.0101975	HLA-HD_and_DKMS-LSL	3.36.0
DPB1	13:01	IgA	976	---	0.0199795	0.350547	0.614317	0.0892523	-0.0833196	0.688015	HLA-HD_and_DKMS-LSL	3.36.0
DPB1	14:01	IgA	976	+-+	0.0128074	0.131514	0.434121	0.110392	0.166488	0.780611	HLA-HD_and_DKMS-LSL	3.36.0
DPB1	15:01	IgA	976	++-	0.0102459	0.696048	0.801195	0.124222	0.0485289	0.697014	HLA-HD_and_DKMS-LSL	3.36.0
DPB1	16:01	IgA	976	-++	0.00768443	0.0625375	0.394216	0.141552	0.263635	0.144251	HLA-HD_and_DKMS-LSL	3.36.0
DPB1	17:01	IgA	976	+--	0.0107582	0.44636	0.66954	0.121572	-0.0925771	0.389097	HLA-HD_and_DKMS-LSL	3.36.0
DPB1	19:01	IgA	976	+++	0.0107582	0.050809	0.394216	0.115414	0.225414	0.680668	HLA-HD_and_DKMS-LSL	3.36.0
DPB1	20:01	IgA	785	-?+	0.00382166	0.623693	0.787823	0.224162	0.109979	0.686444	HLA-HD_and_DKMS-LSL	3.36.0
DPB1	23:01	IgA	976	---	0.00922131	0.0281919	0.394216	0.1297	-0.28464	0.460737	HLA-HD_and_DKMS-LSL	3.36.0
DPB1	413:01	IgA	574	??+	0.00087108	0.801195	0.801195	0.549095	0.138263	1	HLA-HD_and_DKMS-LSL	3.36.0
DPB1	45:01	IgA	574	??-	0.00087108	0.546171	0.758884	0.546795	-0.329995	1	HLA-HD_and_DKMS-LSL	3.36.0
DPB1	51:01	IgA	191	?-?	0.0026178	0.358351	0.614317	0.548449	-0.503757	1	HLA-HD_and_DKMS-LSL	3.36.0
DPB1	52:01	IgA	574	??+	0.00087108	0.0784423	0.394216	0.547776	0.963975	1	HLA-HD_and_DKMS-LSL	3.36.0
DPB1	59:01	IgA	785	-?-	0.00127389	0.337344	0.614317	0.3861	-0.370435	0.716939	HLA-HD_and_DKMS-LSL	3.36.0
DQA1	01:01	IgA	402	--	0.141791	0.0189292	0.0900598	0.0584173	-0.137101	0.866065	HLA-HD_and_DKMS-LSL	3.36.0
DQA1	01:02	IgA	402	--	0.196517	0.0698467	0.157155	0.0481543	-0.087299	0.340141	HLA-HD_and_DKMS-LSL	3.36.0
DQA1	01:03	IgA	402	++	0.0771144	0.0506241	0.151872	0.0727335	0.142169	0.473718	HLA-HD_and_DKMS-LSL	3.36.0
DQA1	01:07	IgA	211	+?	0.00236967	0.953246	0.953246	0.552199	0.0323762	1	HLA-HD_and_DKMS-LSL	3.36.0
DQA1	02:01	IgA	402	+-	0.115672	0.884119	0.953246	0.0621047	-0.0090517	0.468979	HLA-HD_and_DKMS-LSL	3.36.0
DQA1	03:01	IgA	402	--	0.159204	0.623776	0.801998	0.0520273	-0.0255197	0.981705	HLA-HD_and_DKMS-LSL	3.36.0
DQA1	04:01	IgA	402	++	0.0323383	0.348306	0.626951	0.111389	0.104469	0.788452	HLA-HD_and_DKMS-LSL	3.36.0
DQA1	05:01	IgA	402	++	0.272388	0.0200133	0.0900598	0.0409325	0.0952131	0.126145	HLA-HD_and_DKMS-LSL	3.36.0
DQA1	06:01	IgA	402	--	0.00373134	0.623627	0.801998	0.317423	-0.155765	0.939803	HLA-HD_and_DKMS-LSL	3.36.0
DQB1	02:01	IgA	976	+++	0.220799	6.09904e-05	0.000487923	0.0295966	0.118651	0.505765	HLA-HD_and_DKMS-LSL	3.36.0
DQB1	03:01	IgA	976	-+-	0.18084	0.822104	0.914478	0.0313833	-0.00705622	0.200288	HLA-HD_and_DKMS-LSL	3.36.0
DQB1	03:02	IgA	976	--+	0.0927254	0.595794	0.866609	0.0415808	-0.0220569	0.330816	HLA-HD_and_DKMS-LSL	3.36.0
DQB1	03:03	IgA	976	+--	0.0455943	0.253298	0.723034	0.0580111	-0.0662705	0.648612	HLA-HD_and_DKMS-LSL	3.36.0
DQB1	03:04	IgA	976	+--	0.00307377	0.914478	0.914478	0.225156	-0.02418	0.569131	HLA-HD_and_DKMS-LSL	3.36.0
DQB1	03:05	IgA	574	??-	0.00087108	0.872912	0.914478	0.547321	-0.0875502	1	HLA-HD_and_DKMS-LSL	3.36.0
DQB1	04:02	IgA	976	+++	0.036373	0.563859	0.866609	0.0645074	0.0372285	0.805527	HLA-HD_and_DKMS-LSL	3.36.0
DQB1	05:01	IgA	976	---	0.122951	6.09121e-07	9.74593e-06	0.0384164	-0.191633	0.929634	HLA-HD_and_DKMS-LSL	3.36.0
DQB1	05:02	IgA	976	+++	0.0281762	0.367096	0.839077	0.0732043	0.0660249	0.911367	HLA-HD_and_DKMS-LSL	3.36.0
DQB1	05:03	IgA	976	+++	0.0230533	0.650583	0.867444	0.083806	0.0379601	0.965049	HLA-HD_and_DKMS-LSL	3.36.0
DQB1	05:04	IgA	976	--+	0.00204918	0.42331	0.84662	0.273885	-0.219298	0.477797	HLA-HD_and_DKMS-LSL	3.36.0
DQB1	06:01	IgA	976	-+-	0.0122951	0.568452	0.866609	0.113197	-0.0645599	0.306573	HLA-HD_and_DKMS-LSL	3.36.0
DQB1	06:02	IgA	976	---	0.127561	0.0185983	0.0743933	0.0374914	-0.0882354	0.689417	HLA-HD_and_DKMS-LSL	3.36.0
DQB1	06:03	IgA	976	+++	0.0758197	0.00234371	0.0124998	0.0451468	0.137374	0.235635	HLA-HD_and_DKMS-LSL	3.36.0
DQB1	06:04	IgA	976	+-+	0.0230533	0.271138	0.723034	0.0832343	0.0915949	0.412306	HLA-HD_and_DKMS-LSL	3.36.0
DQB1	06:09	IgA	976	+--	0.00512295	0.744515	0.914478	0.174149	-0.0567519	0.854234	HLA-HD_and_DKMS-LSL	3.36.0
DRB1	01:01	IgA	976	---	0.106557	3.00592e-06	0.000102201	0.0411307	-0.192097	0.894746	HLA-HD_and_DKMS-LSL	3.36.0
DRB1	01:02	IgA	976	-++	0.00717213	0.238368	0.914656	0.146199	-0.172379	0.00176992	HLA-HD_and_DKMS-LSL	3.36.0
DRB1	01:03	IgA	765	?--	0.00130719	0.450656	0.914656	0.39061	-0.294646	0.970569	HLA-HD_and_DKMS-LSL	3.36.0
DRB1	03:01	IgA	976	+++	0.128074	8.49898e-06	0.000144483	0.0359222	0.159933	0.483834	HLA-HD_and_DKMS-LSL	3.36.0
DRB1	04:01	IgA	976	--+	0.0932377	0.944738	0.944738	0.0426946	0.0029594	0.640265	HLA-HD_and_DKMS-LSL	3.36.0
DRB1	04:02	IgA	976	+--	0.00461066	0.470349	0.914656	0.18246	-0.13172	0.229901	HLA-HD_and_DKMS-LSL	3.36.0
DRB1	04:03	IgA	765	?--	0.00326797	0.676132	0.914656	0.24839	-0.103764	0.882408	HLA-HD_and_DKMS-LSL	3.36.0
DRB1	04:04	IgA	976	-+-	0.0220287	0.735939	0.914656	0.0855828	-0.0288616	0.630893	HLA-HD_and_DKMS-LSL	3.36.0
DRB1	04:05	IgA	976	---	0.00409836	0.507043	0.914656	0.194715	-0.129183	0.95089	HLA-HD_and_DKMS-LSL	3.36.0
DRB1	04:07	IgA	976	-+-	0.00614754	0.765308	0.914656	0.159024	0.0474713	0.596726	HLA-HD_and_DKMS-LSL	3.36.0
DRB1	04:08	IgA	976	+++	0.00409836	0.281219	0.914656	0.194243	0.209313	0.971944	HLA-HD_and_DKMS-LSL	3.36.0
DRB1	07:01	IgA	976	+--	0.130635	0.671118	0.914656	0.0370416	-0.0157284	0.762494	HLA-HD_and_DKMS-LSL	3.36.0
DRB1	08:01	IgA	976	++-	0.0338115	0.678882	0.914656	0.0675702	0.0279733	0.686328	HLA-HD_and_DKMS-LSL	3.36.0
DRB1	08:03	IgA	976	--+	0.00204918	0.487137	0.914656	0.274344	0.190633	0.355171	HLA-HD_and_DKMS-LSL	3.36.0
DRB1	08:04	IgA	976	---	0.00256148	0.118385	0.670846	0.245971	-0.384105	0.19655	HLA-HD_and_DKMS-LSL	3.36.0
DRB1	09:01	IgA	976	+-+	0.00922131	0.889406	0.944738	0.130075	0.0180877	0.912468	HLA-HD_and_DKMS-LSL	3.36.0
DRB1	10:01	IgA	976	+--	0.00922131	0.566706	0.914656	0.129974	-0.0744632	0.122536	HLA-HD_and_DKMS-LSL	3.36.0
DRB1	11:01	IgA	976	-+-	0.0655738	0.590587	0.914656	0.0494424	-0.0265993	0.398476	HLA-HD_and_DKMS-LSL	3.36.0
DRB1	11:02	IgA	191	?-?	0.0026178	0.760306	0.914656	0.546118	-0.166609	1	HLA-HD_and_DKMS-LSL	3.36.0
DRB1	11:03	IgA	976	-++	0.00665984	0.373492	0.914656	0.141909	0.126292	0.187021	HLA-HD_and_DKMS-LSL	3.36.0
DRB1	11:04	IgA	976	-++	0.0235656	0.628471	0.914656	0.0827032	0.0400185	0.951101	HLA-HD_and_DKMS-LSL	3.36.0
DRB1	11:08	IgA	191	?+?	0.0026178	0.0773385	0.525901	0.54694	0.966082	1	HLA-HD_and_DKMS-LSL	3.36.0
DRB1	12:01	IgA	976	---	0.0194672	0.166059	0.806571	0.0910672	-0.126126	0.521011	HLA-HD_and_DKMS-LSL	3.36.0
DRB1	13:01	IgA	976	+++	0.071209	0.00112507	0.0127508	0.0467806	0.152375	0.20182	HLA-HD_and_DKMS-LSL	3.36.0
DRB1	13:02	IgA	976	+-+	0.0281762	0.390594	0.914656	0.0757457	0.0650307	0.425215	HLA-HD_and_DKMS-LSL	3.36.0
DRB1	13:03	IgA	976	+--	0.0194672	0.608346	0.914656	0.090287	0.0462663	0.272662	HLA-HD_and_DKMS-LSL	3.36.0
DRB1	13:05	IgA	765	?++	0.00196078	0.810204	0.914656	0.317056	0.0761452	0.848271	HLA-HD_and_DKMS-LSL	3.36.0
DRB1	14:01	IgA	976	-++	0.0210041	0.665241	0.914656	0.0875795	0.0378946	0.668807	HLA-HD_and_DKMS-LSL	3.36.0
DRB1	14:04	IgA	785	+?-	0.00254777	0.788684	0.914656	0.27367	-0.0733488	0.222174	HLA-HD_and_DKMS-LSL	3.36.0
DRB1	14:166	IgA	574	??-	0.00087108	0.930441	0.944738	0.545771	-0.0476406	1	HLA-HD_and_DKMS-LSL	3.36.0
DRB1	15:01	IgA	976	---	0.134734	0.0111201	0.0945212	0.036769	-0.0933529	0.515831	HLA-HD_and_DKMS-LSL	3.36.0
DRB1	15:02	IgA	976	-+-	0.0117828	0.406658	0.914656	0.115256	-0.095638	0.345598	HLA-HD_and_DKMS-LSL	3.36.0
DRB1	16:01	IgA	976	+++	0.0256148	0.333049	0.914656	0.0778225	0.0753314	0.800561	HLA-HD_and_DKMS-LSL	3.36.0
DRB1	16:02	IgA	191	?+?	0.0026178	0.833951	0.914656	0.556882	0.116743	1	HLA-HD_and_DKMS-LSL	3.36.0
DRB5	01:01	IgA	130	+-	0.803846	0.743253	0.891903	0.0655773	-0.0214798	0.367154	HLA-HD_and_DKMS-LSL	3.36.0
DRB5	01:02	IgA	130	-+	0.0576923	0.925033	0.925033	0.109865	-0.0103379	0.199496	HLA-HD_and_DKMS-LSL	3.36.0
DRB5	01:05	IgA	55	?+	0.00909091	0.299005	0.748415	0.616887	0.640681	1	HLA-HD_and_DKMS-LSL	3.36.0
DRB5	01:17	IgA	55	?+	0.00909091	0.0961731	0.577039	0.61121	1.01687	1	HLA-HD_and_DKMS-LSL	3.36.0
DRB5	01:20	IgA	130	--	0.0461538	0.462675	0.748415	0.164665	-0.120938	0.172364	HLA-HD_and_DKMS-LSL	3.36.0
DRB5	02:02	IgA	130	++	0.0846154	0.498944	0.748415	0.115649	0.0781966	0.920973	HLA-HD_and_DKMS-LSL	3.36.0
A	01:01	IgG4	976	-++	0.150615	0.314718	0.972697	0.073246	0.0736394	0.73528	HLA-HD_and_DKMS-LSL	3.36.0
A	01:02	IgG4	191	?+?	0.0026178	0.535527	0.972697	1.00467	0.622484	1	HLA-HD_and_DKMS-LSL	3.36.0
A	02:01	IgG4	976	+--	0.300205	0.852328	0.972697	0.0588128	-0.010948	0.893686	HLA-HD_and_DKMS-LSL	3.36.0
A	02:05	IgG4	976	-+-	0.00922131	0.208137	0.972697	0.264319	-0.3327	0.416093	HLA-HD_and_DKMS-LSL	3.36.0
A	02:06	IgG4	976	++-	0.00256148	0.58192	0.972697	0.50746	0.279399	0.147895	HLA-HD_and_DKMS-LSL	3.36.0
A	02:08	IgG4	574	??-	0.00087108	0.584989	0.972697	1.22187	-0.667279	1	HLA-HD_and_DKMS-LSL	3.36.0
A	02:17	IgG4	211	+??	0.00236967	0.862759	0.972697	1.17879	0.203769	1	HLA-HD_and_DKMS-LSL	3.36.0
A	02:208	IgG4	191	?-?	0.0026178	0.844914	0.972697	0.997768	-0.195175	1	HLA-HD_and_DKMS-LSL	3.36.0
A	02:35	IgG4	191	?+?	0.0026178	0.783385	0.972697	1.00025	0.27498	1	HLA-HD_and_DKMS-LSL	3.36.0
A	02:783	IgG4	402	+-?	0.00995025	0.599659	0.972697	0.362021	-0.190022	0.254861	HLA-HD_and_DKMS-LSL	3.36.0
A	03:01	IgG4	976	+--	0.143955	0.531585	0.972697	0.0725594	-0.0453923	0.822403	HLA-HD_and_DKMS-LSL	3.36.0
A	03:02	IgG4	785	+?+	0.00191083	0.17596	0.972697	0.679612	0.91972	0.603179	HLA-HD_and_DKMS-LSL	3.36.0
A	03:72	IgG4	191	?+?	0.0026178	0.485867	0.972697	0.999421	0.696494	1	HLA-HD_and_DKMS-LSL	3.36.0
A	11:01	IgG4	976	++-	0.0625	0.660165	0.972697	0.107521	-0.0472754	0.15433	HLA-HD_and_DKMS-LSL	3.36.0
A	11:12	IgG4	191	?-?	0.0026178	0.644155	0.972697	0.988978	-0.456807	1	HLA-HD_and_DKMS-LSL	3.36.0
A	23:01	IgG4	976	-++	0.0210041	0.954014	0.980514	0.183208	0.0105651	0.630259	HLA-HD_and_DKMS-LSL	3.36.0
A	23:39	IgG4	191	?-?	0.0026178	2.34846e-05	0.000868929	0.95275	-4.02908	1	HLA-HD_and_DKMS-LSL	3.36.0
A	24:02	IgG4	976	+++	0.0814549	0.732186	0.972697	0.0931934	0.0318925	0.989426	HLA-HD_and_DKMS-LSL	3.36.0
A	24:03	IgG4	765	?-+	0.00196078	0.0066918	0.0825322	0.639598	-1.73447	0.000502235	HLA-HD_and_DKMS-LSL	3.36.0
A	24:104	IgG4	191	?+?	0.0026178	0.485867	0.972697	0.999421	0.696494	1	HLA-HD_and_DKMS-LSL	3.36.0
A	24:28	IgG4	574	??-	0.00087108	0.000969328	0.0179326	1.21039	-3.99342	1	HLA-HD_and_DKMS-LSL	3.36.0
A	25:01	IgG4	976	+-+	0.026127	0.399324	0.972697	0.163145	0.137503	0.540147	HLA-HD_and_DKMS-LSL	3.36.0
A	26:01	IgG4	976	-++	0.0327869	0.757415	0.972697	0.142906	-0.0441404	0.0688287	HLA-HD_and_DKMS-LSL	3.36.0
A	26:08	IgG4	574	??+	0.00087108	0.717392	0.972697	1.21793	0.440827	1	HLA-HD_and_DKMS-LSL	3.36.0
A	29:01	IgG4	765	?+-	0.00130719	0.86754	0.972697	0.776748	0.129549	0.709261	HLA-HD_and_DKMS-LSL	3.36.0
A	29:02	IgG4	976	++-	0.0276639	0.731483	0.972697	0.154789	0.0531165	0.518223	HLA-HD_and_DKMS-LSL	3.36.0
A	30:01	IgG4	976	+-+	0.0148566	0.484359	0.972697	0.214062	0.149696	0.790212	HLA-HD_and_DKMS-LSL	3.36.0
A	30:02	IgG4	976	+-+	0.00256148	0.137348	0.972697	0.490221	-0.728341	0.289113	HLA-HD_and_DKMS-LSL	3.36.0
A	31:01	IgG4	976	++-	0.0215164	0.709549	0.972697	0.17865	-0.0665405	0.680251	HLA-HD_and_DKMS-LSL	3.36.0
A	32:01	IgG4	976	-++	0.0302254	0.523059	0.972697	0.146605	0.0936272	0.821443	HLA-HD_and_DKMS-LSL	3.36.0
A	33:01	IgG4	976	-++	0.00717213	0.909113	0.980514	0.304996	-0.0348176	0.0081983	HLA-HD_and_DKMS-LSL	3.36.0
A	33:03	IgG4	976	+-+	0.00256148	0.262888	0.972697	0.510278	0.571303	0.686295	HLA-HD_and_DKMS-LSL	3.36.0
A	33:05	IgG4	574	??+	0.00174216	0.28774	0.972697	0.861798	0.916171	1	HLA-HD_and_DKMS-LSL	3.36.0
A	33:27	IgG4	191	?+?	0.0026178	0.94756	0.980514	1.00078	0.0658226	1	HLA-HD_and_DKMS-LSL	3.36.0
A	66:01	IgG4	976	-++	0.00563525	0.356264	0.972697	0.342317	0.31579	0.577281	HLA-HD_and_DKMS-LSL	3.36.0
A	68:01	IgG4	976	++-	0.0358607	0.994116	0.994116	0.137784	0.00101614	0.645585	HLA-HD_and_DKMS-LSL	3.36.0
A	68:02	IgG4	976	-+-	0.00614754	0.186119	0.972697	0.330867	-0.437455	0.0110175	HLA-HD_and_DKMS-LSL	3.36.0
B	07:02	IgG4	976	--+	0.132684	0.73018	0.977108	0.0771581	0.0266108	0.717387	HLA-HD_and_DKMS-LSL	3.36.0
B	07:04	IgG4	785	-?+	0.00254777	0.878516	0.99303	0.595395	0.0910064	0.142702	HLA-HD_and_DKMS-LSL	3.36.0
B	07:05	IgG4	765	?+-	0.00261438	0.864901	0.99303	0.544528	-0.0926456	0.501112	HLA-HD_and_DKMS-LSL	3.36.0
B	07:118	IgG4	191	?-?	0.0026178	0.866695	0.99303	1.00151	-0.168112	1	HLA-HD_and_DKMS-LSL	3.36.0
B	08:01	IgG4	976	+++	0.115266	0.0951924	0.536539	0.0820586	0.136925	0.473212	HLA-HD_and_DKMS-LSL	3.36.0
B	13:02	IgG4	976	+++	0.0404713	0.573018	0.977108	0.136278	0.0768082	0.836191	HLA-HD_and_DKMS-LSL	3.36.0
B	14:01	IgG4	785	-?-	0.00318471	0.000256492	0.0159025	0.5293	-1.93496	0.629374	HLA-HD_and_DKMS-LSL	3.36.0
B	14:02	IgG4	976	-+-	0.0184426	0.305632	0.857096	0.190366	-0.195017	0.00361109	HLA-HD_and_DKMS-LSL	3.36.0
B	15:01	IgG4	976	+++	0.0753074	0.0697539	0.521081	0.0987537	0.17909	0.362768	HLA-HD_and_DKMS-LSL	3.36.0
B	15:03	IgG4	976	-+-	0.00307377	0.851213	0.99303	0.475278	0.0891483	0.53931	HLA-HD_and_DKMS-LSL	3.36.0
B	15:07	IgG4	191	?-?	0.0026178	0.946096	0.99303	0.991454	-0.0670321	1	HLA-HD_and_DKMS-LSL	3.36.0
B	15:14	IgG4	191	?+?	0.0026178	0.168957	0.704175	0.990752	1.36284	1	HLA-HD_and_DKMS-LSL	3.36.0
B	15:17	IgG4	574	??+	0.00087108	0.205689	0.704175	1.21434	1.53676	1	HLA-HD_and_DKMS-LSL	3.36.0
B	15:18	IgG4	574	??-	0.00087108	0.984096	0.99303	1.21831	-0.0242863	1	HLA-HD_and_DKMS-LSL	3.36.0
B	15:20	IgG4	211	+??	0.00236967	0.215796	0.704175	1.15811	1.43349	1	HLA-HD_and_DKMS-LSL	3.36.0
B	15:34	IgG4	191	?+?	0.0026178	0.948167	0.99303	0.996064	0.0647531	1	HLA-HD_and_DKMS-LSL	3.36.0
B	15:45	IgG4	574	??-	0.00087108	0.388052	0.962368	1.21736	-1.05077	1	HLA-HD_and_DKMS-LSL	3.36.0
B	18:01	IgG4	976	--+	0.0476434	0.601741	0.977108	0.124579	-0.0650173	0.255982	HLA-HD_and_DKMS-LSL	3.36.0
B	18:03	IgG4	976	+--	0.00256148	0.116949	0.566979	0.495794	-0.777262	0.297976	HLA-HD_and_DKMS-LSL	3.36.0
B	27:02	IgG4	976	+--	0.00973361	0.0910762	0.536539	0.267651	-0.452263	0.604639	HLA-HD_and_DKMS-LSL	3.36.0
B	27:05	IgG4	976	++-	0.0317623	0.249191	0.735708	0.151375	0.174432	0.265299	HLA-HD_and_DKMS-LSL	3.36.0
B	27:07	IgG4	191	?-?	0.0026178	0.118883	0.566979	0.997675	-1.55586	1	HLA-HD_and_DKMS-LSL	3.36.0
B	27:14	IgG4	574	??+	0.00174216	0.593436	0.977108	0.862718	0.460574	1	HLA-HD_and_DKMS-LSL	3.36.0
B	35:01	IgG4	976	++-	0.0640369	0.704697	0.977108	0.106488	0.0403578	0.546124	HLA-HD_and_DKMS-LSL	3.36.0
B	35:02	IgG4	976	++-	0.00665984	0.739687	0.977108	0.320434	0.10647	0.686213	HLA-HD_and_DKMS-LSL	3.36.0
B	35:03	IgG4	976	+--	0.0204918	0.463028	0.977108	0.184234	-0.135204	0.7512	HLA-HD_and_DKMS-LSL	3.36.0
B	35:08	IgG4	765	?--	0.00457516	0.0756409	0.521081	0.431035	-0.765758	0.139861	HLA-HD_and_DKMS-LSL	3.36.0
B	35:43	IgG4	211	+??	0.00236967	0.215796	0.704175	1.15811	1.43349	1	HLA-HD_and_DKMS-LSL	3.36.0
B	37:01	IgG4	976	+-+	0.0102459	0.730952	0.977108	0.254574	0.0875377	0.815796	HLA-HD_and_DKMS-LSL	3.36.0
B	37:02	IgG4	574	??-	0.00087108	0.77223	0.977108	1.21616	-0.352029	1	HLA-HD_and_DKMS-LSL	3.36.0
B	37:11	IgG4	191	?-?	0.0026178	0.618171	0.977108	1.0075	-0.502185	1	HLA-HD_and_DKMS-LSL	3.36.0
B	38:01	IgG4	976	-++	0.0199795	0.5938	0.977108	0.187718	0.100117	0.633471	HLA-HD_and_DKMS-LSL	3.36.0
B	39:01	IgG4	976	--+	0.00973361	0.317955	0.857096	0.259001	-0.258657	0.0990656	HLA-HD_and_DKMS-LSL	3.36.0
B	39:06	IgG4	976	+-+	0.00563525	0.621487	0.977108	0.342536	0.169125	0.241744	HLA-HD_and_DKMS-LSL	3.36.0
B	39:24	IgG4	574	??+	0.00087108	0.528715	0.977108	1.22013	0.768642	1	HLA-HD_and_DKMS-LSL	3.36.0
B	40:01	IgG4	976	-++	0.0543033	0.907573	0.99303	0.116809	0.0135615	0.143887	HLA-HD_and_DKMS-LSL	3.36.0
B	40:02	IgG4	976	-++	0.0169057	0.802821	0.99303	0.204623	-0.0510941	0.0383394	HLA-HD_and_DKMS-LSL	3.36.0
B	41:01	IgG4	976	+++	0.00512295	0.361528	0.933948	0.373629	0.340921	0.656982	HLA-HD_and_DKMS-LSL	3.36.0
B	41:02	IgG4	976	+++	0.00768443	0.231915	0.718936	0.297169	0.355248	0.656023	HLA-HD_and_DKMS-LSL	3.36.0
B	44:02	IgG4	976	++-	0.0809426	0.0594192	0.521081	0.0938694	-0.176951	0.0324753	HLA-HD_and_DKMS-LSL	3.36.0
B	44:03	IgG4	976	-++	0.039959	0.528143	0.977108	0.133706	0.0843476	0.812582	HLA-HD_and_DKMS-LSL	3.36.0
B	44:05	IgG4	976	+++	0.00512295	0.196041	0.704175	0.371962	0.480915	0.909816	HLA-HD_and_DKMS-LSL	3.36.0
B	44:76	IgG4	191	?-?	0.0026178	0.519597	0.977108	0.997726	-0.642502	1	HLA-HD_and_DKMS-LSL	3.36.0
B	44:80	IgG4	211	+??	0.00236967	0.0719325	0.521081	1.1562	2.08064	1	HLA-HD_and_DKMS-LSL	3.36.0
B	45:01	IgG4	976	-+-	0.00665984	0.926029	0.99303	0.319045	-0.0296209	0.665276	HLA-HD_and_DKMS-LSL	3.36.0
B	47:01	IgG4	785	+?+	0.00318471	0.649865	0.977108	0.542193	0.246128	0.774566	HLA-HD_and_DKMS-LSL	3.36.0
B	48:01	IgG4	574	??-	0.00087108	0.00165281	0.0512371	1.20985	-3.80669	1	HLA-HD_and_DKMS-LSL	3.36.0
B	49:01	IgG4	976	+--	0.0112705	0.00273715	0.0565679	0.238344	-0.714034	0.147039	HLA-HD_and_DKMS-LSL	3.36.0
B	50:01	IgG4	976	+++	0.017418	0.754286	0.977108	0.200637	0.062798	0.918203	HLA-HD_and_DKMS-LSL	3.36.0
B	51:01	IgG4	976	+--	0.0420082	0.0660018	0.521081	0.131777	-0.24226	0.266661	HLA-HD_and_DKMS-LSL	3.36.0
B	51:05	IgG4	785	+?-	0.00191083	0.760922	0.977108	0.681685	-0.207416	0.525345	HLA-HD_and_DKMS-LSL	3.36.0
B	51:07	IgG4	765	?--	0.00130719	0.513971	0.977108	0.773365	-0.50475	0.672987	HLA-HD_and_DKMS-LSL	3.36.0
B	51:08	IgG4	765	?+-	0.00130719	0.9637	0.99303	0.769054	-0.0350005	0.611843	HLA-HD_and_DKMS-LSL	3.36.0
B	51:50	IgG4	574	??-	0.00087108	0.177965	0.704175	1.21831	-1.64112	1	HLA-HD_and_DKMS-LSL	3.36.0
B	52:01	IgG4	976	-++	0.0102459	0.99303	0.99303	0.262137	0.00229006	0.577461	HLA-HD_and_DKMS-LSL	3.36.0
B	53:01	IgG4	574	??+	0.00087108	0.741874	0.977108	1.22067	0.402055	1	HLA-HD_and_DKMS-LSL	3.36.0
B	55:01	IgG4	976	+++	0.013832	0.547365	0.977108	0.226207	0.136112	0.630783	HLA-HD_and_DKMS-LSL	3.36.0
B	56:01	IgG4	976	+++	0.00922131	0.606783	0.977108	0.280626	0.14443	0.654595	HLA-HD_and_DKMS-LSL	3.36.0
B	57:01	IgG4	976	++-	0.0317623	0.890777	0.99303	0.14704	-0.0201917	0.615593	HLA-HD_and_DKMS-LSL	3.36.0
B	57:03	IgG4	785	-?-	0.00127389	0.0113412	0.175788	0.835445	-2.11535	0.0263875	HLA-HD_and_DKMS-LSL	3.36.0
B	58:01	IgG4	976	--+	0.00563525	0.663019	0.977108	0.341544	0.148827	0.0760094	HLA-HD_and_DKMS-LSL	3.36.0
B	73:01	IgG4	574	??+	0.00087108	0.627471	0.977108	1.22094	0.59251	1	HLA-HD_and_DKMS-LSL	3.36.0
C	01:02	IgG4	976	++-	0.0297131	0.858396	0.994303	0.155896	-0.0278144	0.0450132	HLA-HD_and_DKMS-LSL	3.36.0
C	02:02	IgG4	976	--+	0.0548156	0.966872	0.994303	0.116121	-0.00482275	0.64996	HLA-HD_and_DKMS-LSL	3.36.0
C	02:10	IgG4	574	??-	0.00087108	0.689889	0.994303	1.2205	-0.486985	1	HLA-HD_and_DKMS-LSL	3.36.0
C	02:24	IgG4	574	??+	0.00087108	0.488115	0.994303	1.22041	0.846125	1	HLA-HD_and_DKMS-LSL	3.36.0
C	03:02	IgG4	785	+?+	0.00318471	0.0934323	0.547332	0.534965	0.897437	0.481576	HLA-HD_and_DKMS-LSL	3.36.0
C	03:03	IgG4	976	+++	0.0512295	0.121629	0.547332	0.119438	0.184886	0.518534	HLA-HD_and_DKMS-LSL	3.36.0
C	03:04	IgG4	976	-++	0.0901639	0.657078	0.994303	0.0907413	0.0402847	0.886892	HLA-HD_and_DKMS-LSL	3.36.0
C	04:01	IgG4	976	++-	0.124488	0.887815	0.994303	0.0775854	0.0109449	0.549	HLA-HD_and_DKMS-LSL	3.36.0
C	05:01	IgG4	976	+--	0.0640369	0.0647938	0.547332	0.106349	-0.196392	0.0840779	HLA-HD_and_DKMS-LSL	3.36.0
C	06:02	IgG4	976	+-+	0.109119	0.70153	0.994303	0.082435	0.0315937	0.920873	HLA-HD_and_DKMS-LSL	3.36.0
C	07:01	IgG4	976	--+	0.153176	0.994303	0.994303	0.0724667	-0.000517443	0.0443294	HLA-HD_and_DKMS-LSL	3.36.0
C	07:02	IgG4	976	--+	0.142418	0.823582	0.994303	0.0732218	0.0163241	0.348984	HLA-HD_and_DKMS-LSL	3.36.0
C	07:04	IgG4	976	++-	0.0199795	0.985161	0.994303	0.180944	0.00336532	0.949667	HLA-HD_and_DKMS-LSL	3.36.0
C	07:199	IgG4	211	-??	0.00236967	0.777044	0.994303	1.16185	-0.329005	1	HLA-HD_and_DKMS-LSL	3.36.0
C	08:01	IgG4	574	??-	0.00087108	0.00165281	0.0446258	1.20985	-3.80669	1	HLA-HD_and_DKMS-LSL	3.36.0
C	08:02	IgG4	976	-+-	0.0204918	0.0120753	0.163017	0.177774	-0.446201	0.00647804	HLA-HD_and_DKMS-LSL	3.36.0
C	08:15	IgG4	191	?+?	0.0026178	0.11821	0.547332	0.981236	1.53302	1	HLA-HD_and_DKMS-LSL	3.36.0
C	12:02	IgG4	976	-++	0.00973361	0.985014	0.994303	0.268473	0.00504283	0.554158	HLA-HD_and_DKMS-LSL	3.36.0
C	12:03	IgG4	976	--+	0.0578893	0.983045	0.994303	0.114555	-0.00243451	0.219957	HLA-HD_and_DKMS-LSL	3.36.0
C	14:02	IgG4	976	+--	0.0107582	0.220121	0.74291	0.252044	-0.309058	0.31079	HLA-HD_and_DKMS-LSL	3.36.0
C	15:02	IgG4	976	+--	0.0189549	0.777611	0.994303	0.193141	-0.0545494	0.20266	HLA-HD_and_DKMS-LSL	3.36.0
C	15:05	IgG4	765	?+-	0.00392157	0.929541	0.994303	0.460475	0.040716	0.756416	HLA-HD_and_DKMS-LSL	3.36.0
C	16:01	IgG4	976	++-	0.0179303	0.5555	0.994303	0.197383	0.116365	0.220003	HLA-HD_and_DKMS-LSL	3.36.0
C	16:02	IgG4	976	-+-	0.00307377	0.769942	0.994303	0.474787	-0.138852	0.884763	HLA-HD_and_DKMS-LSL	3.36.0
C	16:04	IgG4	785	+?+	0.00191083	0.592398	0.994303	0.695731	0.372469	0.529113	HLA-HD_and_DKMS-LSL	3.36.0
C	16:21	IgG4	191	?+?	0.0026178	0.731027	0.994303	0.989321	0.340089	1	HLA-HD_and_DKMS-LSL	3.36.0
C	17:01	IgG4	976	+++	0.0117828	0.199866	0.74291	0.242408	0.310752	0.419637	HLA-HD_and_DKMS-LSL	3.36.0
DPB1	01:01	IgG4	976	--+	0.048668	0.900086	0.900086	0.118422	0.0148683	0.950308	HLA-HD_and_DKMS-LSL	3.36.0
DPB1	02:01	IgG4	976	--+	0.120902	0.68966	0.900086	0.0809232	-0.0323139	0.82571	HLA-HD_and_DKMS-LSL	3.36.0
DPB1	02:02	IgG4	574	??+	0.00174216	0.875782	0.900086	0.863417	0.134968	1	HLA-HD_and_DKMS-LSL	3.36.0
DPB1	03:01	IgG4	976	--+	0.0978484	0.546526	0.900086	0.0893204	-0.0538578	0.631888	HLA-HD_and_DKMS-LSL	3.36.0
DPB1	04:01	IgG4	976	+++	0.444672	0.239272	0.900086	0.0534508	0.0629014	0.832188	HLA-HD_and_DKMS-LSL	3.36.0
DPB1	04:02	IgG4	976	---	0.137807	0.194903	0.900086	0.0760832	-0.0986199	0.795424	HLA-HD_and_DKMS-LSL	3.36.0
DPB1	05:01	IgG4	976	--+	0.0143443	0.368345	0.900086	0.213328	-0.191905	0.308214	HLA-HD_and_DKMS-LSL	3.36.0
DPB1	06:01	IgG4	976	++-	0.0122951	0.693284	0.900086	0.220025	0.0867785	0.776986	HLA-HD_and_DKMS-LSL	3.36.0
DPB1	09:01	IgG4	976	-++	0.00922131	0.608601	0.900086	0.267214	0.136832	0.567382	HLA-HD_and_DKMS-LSL	3.36.0
DPB1	10:01	IgG4	976	++-	0.0133197	0.38061	0.900086	0.228149	0.200035	0.310255	HLA-HD_and_DKMS-LSL	3.36.0
DPB1	11:01	IgG4	976	-++	0.0122951	0.156743	0.900086	0.224438	0.317829	0.534105	HLA-HD_and_DKMS-LSL	3.36.0
DPB1	13:01	IgG4	976	+--	0.0199795	0.778985	0.900086	0.190319	0.0534115	0.258696	HLA-HD_and_DKMS-LSL	3.36.0
DPB1	14:01	IgG4	976	+++	0.0128074	0.614807	0.900086	0.235031	0.118274	0.965621	HLA-HD_and_DKMS-LSL	3.36.0
DPB1	15:01	IgG4	976	+-+	0.0102459	0.777916	0.900086	0.257004	-0.0724844	0.207826	HLA-HD_and_DKMS-LSL	3.36.0
DPB1	16:01	IgG4	976	--+	0.00768443	0.420378	0.900086	0.298747	-0.24072	0.298455	HLA-HD_and_DKMS-LSL	3.36.0
DPB1	17:01	IgG4	976	++-	0.0107582	0.0589634	0.685074	0.261296	-0.493448	0.0154863	HLA-HD_and_DKMS-LSL	3.36.0
DPB1	19:01	IgG4	976	+++	0.0107582	0.0856343	0.685074	0.247053	0.424658	0.820993	HLA-HD_and_DKMS-LSL	3.36.0
DPB1	20:01	IgG4	785	+?-	0.00382166	0.681027	0.900086	0.49176	-0.202144	0.738441	HLA-HD_and_DKMS-LSL	3.36.0
DPB1	23:01	IgG4	976	+-+	0.00922131	0.882662	0.900086	0.282698	-0.0417249	0.170532	HLA-HD_and_DKMS-LSL	3.36.0
DPB1	413:01	IgG4	574	??+	0.00087108	0.643626	0.900086	1.22486	0.566664	1	HLA-HD_and_DKMS-LSL	3.36.0
DPB1	45:01	IgG4	574	??+	0.00087108	0.757715	0.900086	1.22018	0.376406	1	HLA-HD_and_DKMS-LSL	3.36.0
DPB1	51:01	IgG4	191	?-?	0.0026178	0.39318	0.900086	0.991854	-0.846909	1	HLA-HD_and_DKMS-LSL	3.36.0
DPB1	52:01	IgG4	574	??-	0.00087108	0.00196878	0.0472506	1.21518	-3.76087	1	HLA-HD_and_DKMS-LSL	3.36.0
DPB1	59:01	IgG4	785	-?+	0.00127389	0.874261	0.900086	0.840395	0.132991	0.520963	HLA-HD_and_DKMS-LSL	3.36.0
DQA1	01:01	IgG4	402	--	0.141791	0.294356	0.704515	0.113896	-0.119433	0.698336	HLA-HD_and_DKMS-LSL	3.36.0
DQA1	01:02	IgG4	402	++	0.196517	0.313118	0.704515	0.0949957	0.0958224	0.921453	HLA-HD_and_DKMS-LSL	3.36.0
DQA1	01:03	IgG4	402	++	0.0771144	0.109426	0.704515	0.14103	0.225758	0.692075	HLA-HD_and_DKMS-LSL	3.36.0
DQA1	01:07	IgG4	211	+?	0.00236967	0.646143	0.726911	1.17165	0.537935	1	HLA-HD_and_DKMS-LSL	3.36.0
DQA1	02:01	IgG4	402	++	0.115672	0.589248	0.726911	0.123256	0.066549	0.944419	HLA-HD_and_DKMS-LSL	3.36.0
DQA1	03:01	IgG4	402	--	0.159204	0.272643	0.704515	0.101608	-0.111463	0.345342	HLA-HD_and_DKMS-LSL	3.36.0
DQA1	04:01	IgG4	402	+-	0.0323383	0.968258	0.968258	0.216579	-0.00861839	0.0871854	HLA-HD_and_DKMS-LSL	3.36.0
DQA1	05:01	IgG4	402	-+	0.272388	0.533056	0.726911	0.0802809	-0.0500429	0.0833388	HLA-HD_and_DKMS-LSL	3.36.0
DQA1	06:01	IgG4	402	++	0.00373134	0.545824	0.726911	0.601762	0.363481	0.612472	HLA-HD_and_DKMS-LSL	3.36.0
DQB1	02:01	IgG4	976	+++	0.220799	0.0186475	0.0994535	0.062945	0.148078	0.921783	HLA-HD_and_DKMS-LSL	3.36.0
DQB1	03:01	IgG4	976	-+-	0.18084	0.00541769	0.0433415	0.065821	-0.183054	0.0690019	HLA-HD_and_DKMS-LSL	3.36.0
DQB1	03:02	IgG4	976	---	0.0927254	0.126494	0.313628	0.0873763	-0.133518	0.0406252	HLA-HD_and_DKMS-LSL	3.36.0
DQB1	03:03	IgG4	976	++-	0.0455943	0.698576	0.798372	0.122511	0.0474417	0.642349	HLA-HD_and_DKMS-LSL	3.36.0
DQB1	03:04	IgG4	976	---	0.00307377	0.117125	0.313628	0.45978	-0.720454	0.71916	HLA-HD_and_DKMS-LSL	3.36.0
DQB1	03:05	IgG4	574	??+	0.00087108	0.558061	0.744082	1.22073	0.715007	1	HLA-HD_and_DKMS-LSL	3.36.0
DQB1	04:02	IgG4	976	+--	0.036373	0.357105	0.639613	0.136704	-0.12589	0.288524	HLA-HD_and_DKMS-LSL	3.36.0
DQB1	05:01	IgG4	976	---	0.122951	0.0470238	0.188095	0.0818848	-0.16263	0.847915	HLA-HD_and_DKMS-LSL	3.36.0
DQB1	05:02	IgG4	976	+-+	0.0281762	0.48495	0.705381	0.156222	0.1091	0.515647	HLA-HD_and_DKMS-LSL	3.36.0
DQB1	05:03	IgG4	976	+--	0.0230533	0.474037	0.705381	0.170326	-0.121941	0.343356	HLA-HD_and_DKMS-LSL	3.36.0
DQB1	05:04	IgG4	976	+--	0.00204918	0.892738	0.892738	0.562985	-0.0759134	0.940868	HLA-HD_and_DKMS-LSL	3.36.0
DQB1	06:01	IgG4	976	-++	0.0122951	0.763121	0.813995	0.243895	0.0735064	0.592683	HLA-HD_and_DKMS-LSL	3.36.0
DQB1	06:02	IgG4	976	+++	0.127561	0.137212	0.313628	0.0791484	0.117635	0.544969	HLA-HD_and_DKMS-LSL	3.36.0
DQB1	06:03	IgG4	976	+++	0.0758197	0.0023799	0.0380784	0.0948035	0.288033	0.562568	HLA-HD_and_DKMS-LSL	3.36.0
DQB1	06:04	IgG4	976	-++	0.0230533	0.634144	0.780484	0.174117	-0.0828627	0.00962834	HLA-HD_and_DKMS-LSL	3.36.0
DQB1	06:09	IgG4	976	+++	0.00512295	0.359782	0.639613	0.373046	0.341628	0.922166	HLA-HD_and_DKMS-LSL	3.36.0
DRB1	01:01	IgG4	976	---	0.106557	0.0164119	0.139501	0.0875129	-0.209998	0.899549	HLA-HD_and_DKMS-LSL	3.36.0
DRB1	01:02	IgG4	976	-++	0.00717213	0.959325	0.990319	0.307894	0.0157027	0.266871	HLA-HD_and_DKMS-LSL	3.36.0
DRB1	01:03	IgG4	765	?+-	0.00130719	0.803731	0.950828	0.777637	-0.19326	0.535101	HLA-HD_and_DKMS-LSL	3.36.0
DRB1	03:01	IgG4	976	+++	0.128074	0.0300322	0.204219	0.0760031	0.164901	0.603993	HLA-HD_and_DKMS-LSL	3.36.0
DRB1	04:01	IgG4	976	---	0.0932377	0.0521155	0.253132	0.089901	-0.174604	0.916979	HLA-HD_and_DKMS-LSL	3.36.0
DRB1	04:02	IgG4	976	+-+	0.00461066	0.480665	0.950828	0.390934	0.2757	0.0400746	HLA-HD_and_DKMS-LSL	3.36.0
DRB1	04:03	IgG4	765	?-+	0.00326797	0.845918	0.950828	0.526865	-0.102385	0.335281	HLA-HD_and_DKMS-LSL	3.36.0
DRB1	04:04	IgG4	976	+--	0.0220287	0.866931	0.950828	0.17796	-0.0298186	0.948936	HLA-HD_and_DKMS-LSL	3.36.0
DRB1	04:05	IgG4	976	---	0.00409836	0.0374768	0.212369	0.392762	-0.817153	0.290368	HLA-HD_and_DKMS-LSL	3.36.0
DRB1	04:07	IgG4	976	+++	0.00614754	0.428168	0.950828	0.329775	0.261291	0.723855	HLA-HD_and_DKMS-LSL	3.36.0
DRB1	04:08	IgG4	976	+--	0.00409836	0.864559	0.950828	0.390224	-0.0665621	0.660987	HLA-HD_and_DKMS-LSL	3.36.0
DRB1	07:01	IgG4	976	++-	0.130635	0.849803	0.950828	0.0790224	0.0149644	0.859736	HLA-HD_and_DKMS-LSL	3.36.0
DRB1	08:01	IgG4	976	+--	0.0338115	0.658997	0.950828	0.143529	-0.0633392	0.211276	HLA-HD_and_DKMS-LSL	3.36.0
DRB1	08:03	IgG4	976	+++	0.00204918	0.0873975	0.330168	0.568699	0.97207	0.917734	HLA-HD_and_DKMS-LSL	3.36.0
DRB1	08:04	IgG4	976	---	0.00256148	0.000549036	0.0166608	0.493635	-1.70581	0.0747313	HLA-HD_and_DKMS-LSL	3.36.0
DRB1	09:01	IgG4	976	+++	0.00922131	0.157112	0.485619	0.264925	0.37483	0.996427	HLA-HD_and_DKMS-LSL	3.36.0
DRB1	10:01	IgG4	976	++-	0.00922131	0.289235	0.756462	0.268276	0.284319	0.523382	HLA-HD_and_DKMS-LSL	3.36.0
DRB1	11:01	IgG4	976	---	0.0655738	0.00147007	0.0166608	0.102478	-0.325935	0.161968	HLA-HD_and_DKMS-LSL	3.36.0
DRB1	11:02	IgG4	191	?+?	0.0026178	0.730085	0.950828	0.987259	0.340617	1	HLA-HD_and_DKMS-LSL	3.36.0
DRB1	11:03	IgG4	976	++-	0.00665984	0.847304	0.950828	0.305533	-0.0588334	0.507453	HLA-HD_and_DKMS-LSL	3.36.0
DRB1	11:04	IgG4	976	+--	0.0235656	0.844184	0.950828	0.175256	-0.0344455	0.668303	HLA-HD_and_DKMS-LSL	3.36.0
DRB1	11:08	IgG4	191	?+?	0.0026178	0.0664933	0.282597	0.988158	1.81335	1	HLA-HD_and_DKMS-LSL	3.36.0
DRB1	12:01	IgG4	976	+-+	0.0194672	0.834105	0.950828	0.191579	-0.0401241	0.234216	HLA-HD_and_DKMS-LSL	3.36.0
DRB1	13:01	IgG4	976	+++	0.071209	0.00125596	0.0166608	0.0987403	0.318522	0.838728	HLA-HD_and_DKMS-LSL	3.36.0
DRB1	13:02	IgG4	976	-++	0.0281762	0.983567	0.990319	0.159137	-0.00327781	0.0504641	HLA-HD_and_DKMS-LSL	3.36.0
DRB1	13:03	IgG4	976	-++	0.0194672	0.634732	0.950828	0.190626	0.0905619	0.560876	HLA-HD_and_DKMS-LSL	3.36.0
DRB1	13:05	IgG4	765	?+-	0.00196078	0.990319	0.990319	0.653567	0.00792983	0.939112	HLA-HD_and_DKMS-LSL	3.36.0
DRB1	14:01	IgG4	976	+-+	0.0210041	0.631503	0.950828	0.176704	-0.0847494	0.447352	HLA-HD_and_DKMS-LSL	3.36.0
DRB1	14:04	IgG4	785	+?-	0.00254777	0.107504	0.365512	0.601964	-0.968871	0.32205	HLA-HD_and_DKMS-LSL	3.36.0
DRB1	14:166	IgG4	574	??+	0.00087108	0.711415	0.950828	1.21747	0.45041	1	HLA-HD_and_DKMS-LSL	3.36.0
DRB1	15:01	IgG4	976	+++	0.134734	0.241315	0.683727	0.0776332	0.0909632	0.875014	HLA-HD_and_DKMS-LSL	3.36.0
DRB1	15:02	IgG4	976	++-	0.0117828	0.80264	0.950828	0.248581	0.0621283	0.790518	HLA-HD_and_DKMS-LSL	3.36.0
DRB1	16:01	IgG4	976	+-+	0.0256148	0.571528	0.950828	0.166578	0.0942504	0.39538	HLA-HD_and_DKMS-LSL	3.36.0
DRB1	16:02	IgG4	191	?+?	0.0026178	0.714489	0.950828	1.00654	0.368228	1	HLA-HD_and_DKMS-LSL	3.36.0
DRB5	01:01	IgG4	130	++	0.803846	0.856604	0.987306	0.114939	0.0207693	0.838138	HLA-HD_and_DKMS-LSL	3.36.0
DRB5	01:02	IgG4	130	-+	0.0576923	0.987306	0.987306	0.193443	0.00307765	0.15088	HLA-HD_and_DKMS-LSL	3.36.0
DRB5	01:05	IgG4	55	?-	0.00909091	0.543615	0.987306	0.924007	-0.561201	1	HLA-HD_and_DKMS-LSL	3.36.0
DRB5	01:17	IgG4	55	?+	0.00909091	0.115581	0.693487	0.911395	1.43417	1	HLA-HD_and_DKMS-LSL	3.36.0
DRB5	01:20	IgG4	130	--	0.0461538	0.610978	0.987306	0.293666	-0.149381	0.880708	HLA-HD_and_DKMS-LSL	3.36.0
DRB5	02:02	IgG4	130	+-	0.0846154	0.842215	0.987306	0.193316	-0.0384818	0.0385989	HLA-HD_and_DKMS-LSL	3.36.0
A	01:01	IgGt	976	-++	0.150615	0.248073	0.652579	0.0482799	0.0557654	0.0330726	HLA-HD_and_DKMS-LSL	3.36.0
A	01:02	IgGt	191	?+?	0.0026178	0.647919	0.852771	0.739866	0.337863	1	HLA-HD_and_DKMS-LSL	3.36.0
A	02:01	IgGt	976	+--	0.300205	0.350618	0.694035	0.0389274	-0.0363345	0.0136761	HLA-HD_and_DKMS-LSL	3.36.0
A	02:05	IgGt	976	+--	0.00922131	0.653487	0.852771	0.173856	-0.0780477	0.774608	HLA-HD_and_DKMS-LSL	3.36.0
A	02:06	IgGt	976	-+-	0.00256148	0.673652	0.852771	0.33772	-0.142228	0.00362666	HLA-HD_and_DKMS-LSL	3.36.0
A	02:08	IgGt	574	??-	0.00087108	0.345907	0.694035	0.784614	-0.739544	1	HLA-HD_and_DKMS-LSL	3.36.0
A	02:17	IgGt	211	+??	0.00236967	0.242769	0.652579	0.76676	0.895648	1	HLA-HD_and_DKMS-LSL	3.36.0
A	02:208	IgGt	191	?+?	0.0026178	0.0130418	0.241273	0.722445	1.79356	1	HLA-HD_and_DKMS-LSL	3.36.0
A	02:35	IgGt	191	?+?	0.0026178	0.229797	0.652579	0.73353	0.880883	1	HLA-HD_and_DKMS-LSL	3.36.0
A	02:783	IgGt	402	-+?	0.00995025	0.965931	0.978361	0.263465	0.0112533	0.53586	HLA-HD_and_DKMS-LSL	3.36.0
A	03:01	IgGt	976	---	0.143955	0.104812	0.646339	0.0482614	-0.078278	0.45769	HLA-HD_and_DKMS-LSL	3.36.0
A	03:02	IgGt	785	+?+	0.00191083	0.0102204	0.241273	0.437669	1.12406	0.622567	HLA-HD_and_DKMS-LSL	3.36.0
A	03:72	IgGt	191	?+?	0.0026178	0.0422843	0.39113	0.728463	1.4793	1	HLA-HD_and_DKMS-LSL	3.36.0
A	11:01	IgGt	976	---	0.0625	0.455857	0.733335	0.0712637	-0.0531403	0.972654	HLA-HD_and_DKMS-LSL	3.36.0
A	11:12	IgGt	191	?-?	0.0026178	0.691436	0.852771	0.728074	-0.288978	1	HLA-HD_and_DKMS-LSL	3.36.0
A	23:01	IgGt	976	+++	0.0210041	0.23492	0.652579	0.12233	0.145301	0.798824	HLA-HD_and_DKMS-LSL	3.36.0
A	23:39	IgGt	191	?+?	0.0026178	0.447078	0.733335	0.733607	0.557758	1	HLA-HD_and_DKMS-LSL	3.36.0
A	24:02	IgGt	976	-++	0.0814549	0.324651	0.694035	0.061977	0.061044	0.793868	HLA-HD_and_DKMS-LSL	3.36.0
A	24:03	IgGt	765	?++	0.00196078	0.23997	0.652579	0.442069	0.519459	0.336377	HLA-HD_and_DKMS-LSL	3.36.0
A	24:104	IgGt	191	?+?	0.0026178	0.0422843	0.39113	0.728463	1.4793	1	HLA-HD_and_DKMS-LSL	3.36.0
A	24:28	IgGt	574	??+	0.00087108	0.595394	0.852771	0.784893	0.416806	1	HLA-HD_and_DKMS-LSL	3.36.0
A	25:01	IgGt	976	+--	0.026127	0.896816	0.954771	0.109303	0.0141749	0.0500779	HLA-HD_and_DKMS-LSL	3.36.0
A	26:01	IgGt	976	-++	0.0327869	0.375154	0.694035	0.09699	0.0860166	0.246169	HLA-HD_and_DKMS-LSL	3.36.0
A	26:08	IgGt	574	??+	0.00087108	0.903162	0.954771	0.782572	0.0952141	1	HLA-HD_and_DKMS-LSL	3.36.0
A	29:01	IgGt	765	?+-	0.00130719	0.665866	0.852771	0.538519	-0.232548	0.352289	HLA-HD_and_DKMS-LSL	3.36.0
A	29:02	IgGt	976	+--	0.0276639	0.978361	0.978361	0.103578	-0.00280941	0.29454	HLA-HD_and_DKMS-LSL	3.36.0
A	30:01	IgGt	976	++-	0.0148566	0.804559	0.902081	0.14042	-0.0347473	0.643257	HLA-HD_and_DKMS-LSL	3.36.0
A	30:02	IgGt	976	--+	0.00256148	0.237499	0.652579	0.337105	-0.398209	0.377966	HLA-HD_and_DKMS-LSL	3.36.0
A	31:01	IgGt	976	--+	0.0215164	0.569225	0.852771	0.116781	0.0664707	0.677114	HLA-HD_and_DKMS-LSL	3.36.0
A	32:01	IgGt	976	--+	0.0302254	0.770816	0.891256	0.0978177	-0.028495	0.671701	HLA-HD_and_DKMS-LSL	3.36.0
A	33:01	IgGt	976	-++	0.00717213	0.363502	0.694035	0.204532	0.18586	0.0866028	HLA-HD_and_DKMS-LSL	3.36.0
A	33:03	IgGt	976	+-+	0.00256148	0.0714696	0.528875	0.339601	0.612125	0.214151	HLA-HD_and_DKMS-LSL	3.36.0
A	33:05	IgGt	574	??+	0.00174216	0.236877	0.652579	0.553552	0.654757	1	HLA-HD_and_DKMS-LSL	3.36.0
A	33:27	IgGt	191	?-?	0.0026178	0.416514	0.733335	0.735332	-0.597445	1	HLA-HD_and_DKMS-LSL	3.36.0
A	66:01	IgGt	976	-++	0.00563525	0.752578	0.891256	0.230831	0.0727678	0.613295	HLA-HD_and_DKMS-LSL	3.36.0
A	68:01	IgGt	976	+--	0.0358607	0.264559	0.652579	0.0920991	-0.102753	0.181411	HLA-HD_and_DKMS-LSL	3.36.0
A	68:02	IgGt	976	+--	0.00614754	0.232931	0.652579	0.222156	-0.264997	0.534144	HLA-HD_and_DKMS-LSL	3.36.0
B	07:02	IgGt	976	---	0.132684	0.117569	0.696421	0.0511979	-0.0801277	0.468842	HLA-HD_and_DKMS-LSL	3.36.0
B	07:04	IgGt	785	-?-	0.00254777	0.282823	0.696421	0.385203	-0.413707	0.311847	HLA-HD_and_DKMS-LSL	3.36.0
B	07:05	IgGt	765	?-+	0.00261438	0.825806	0.905213	0.377927	0.0831756	0.382697	HLA-HD_and_DKMS-LSL	3.36.0
B	07:118	IgGt	191	?-?	0.0026178	0.839627	0.905213	0.737163	-0.14918	1	HLA-HD_and_DKMS-LSL	3.36.0
B	08:01	IgGt	976	+++	0.115266	0.027667	0.696421	0.0543589	0.119697	0.614917	HLA-HD_and_DKMS-LSL	3.36.0
B	13:02	IgGt	976	++-	0.0404713	0.883855	0.905213	0.089011	-0.0130031	0.428961	HLA-HD_and_DKMS-LSL	3.36.0
B	14:01	IgGt	785	-?-	0.00318471	0.211806	0.696421	0.34559	-0.431509	0.297221	HLA-HD_and_DKMS-LSL	3.36.0
B	14:02	IgGt	976	-++	0.0184426	0.296729	0.696421	0.126497	0.131996	0.326343	HLA-HD_and_DKMS-LSL	3.36.0
B	15:01	IgGt	976	+-+	0.0753074	0.842039	0.905213	0.066267	0.0132061	0.617592	HLA-HD_and_DKMS-LSL	3.36.0
B	15:03	IgGt	976	---	0.00307377	0.308179	0.696421	0.314914	-0.320913	0.925469	HLA-HD_and_DKMS-LSL	3.36.0
B	15:07	IgGt	191	?+?	0.0026178	0.144565	0.696421	0.725587	1.05863	1	HLA-HD_and_DKMS-LSL	3.36.0
B	15:14	IgGt	191	?+?	0.0026178	0.687548	0.905213	0.732705	0.294683	1	HLA-HD_and_DKMS-LSL	3.36.0
B	15:17	IgGt	574	??+	0.00087108	0.0212892	0.696421	0.777651	1.79079	1	HLA-HD_and_DKMS-LSL	3.36.0
B	15:18	IgGt	574	??-	0.00087108	0.711333	0.905213	0.782637	-0.289628	1	HLA-HD_and_DKMS-LSL	3.36.0
B	15:20	IgGt	211	+??	0.00236967	0.067493	0.696421	0.752458	1.37578	1	HLA-HD_and_DKMS-LSL	3.36.0
B	15:34	IgGt	191	?+?	0.0026178	0.52105	0.861221	0.732363	0.469978	1	HLA-HD_and_DKMS-LSL	3.36.0
B	15:45	IgGt	574	??-	0.00087108	0.307417	0.696421	0.781917	-0.798069	1	HLA-HD_and_DKMS-LSL	3.36.0
B	18:01	IgGt	976	--+	0.0476434	0.896311	0.905213	0.083851	0.0109277	0.546739	HLA-HD_and_DKMS-LSL	3.36.0
B	18:03	IgGt	976	+-+	0.00256148	0.881527	0.905213	0.339725	0.0506303	0.144836	HLA-HD_and_DKMS-LSL	3.36.0
B	27:02	IgGt	976	-+-	0.00973361	0.325745	0.696421	0.178512	-0.175427	0.422402	HLA-HD_and_DKMS-LSL	3.36.0
B	27:05	IgGt	976	+--	0.0317623	0.296401	0.696421	0.100601	-0.105046	0.671248	HLA-HD_and_DKMS-LSL	3.36.0
B	27:07	IgGt	191	?-?	0.0026178	0.569179	0.861221	0.738574	-0.420441	1	HLA-HD_and_DKMS-LSL	3.36.0
B	27:14	IgGt	574	??-	0.00174216	0.777499	0.905213	0.554375	-0.156655	1	HLA-HD_and_DKMS-LSL	3.36.0
B	35:01	IgGt	976	-+-	0.0640369	0.744968	0.905213	0.0714843	-0.0232525	0.411357	HLA-HD_and_DKMS-LSL	3.36.0
B	35:02	IgGt	976	++-	0.00665984	0.905213	0.905213	0.214041	0.0254879	0.202219	HLA-HD_and_DKMS-LSL	3.36.0
B	35:03	IgGt	976	---	0.0204918	0.285046	0.696421	0.123893	-0.132449	0.869113	HLA-HD_and_DKMS-LSL	3.36.0
B	35:08	IgGt	765	?-+	0.00457516	0.565054	0.861221	0.290771	-0.167295	0.0747878	HLA-HD_and_DKMS-LSL	3.36.0
B	35:43	IgGt	211	+??	0.00236967	0.067493	0.696421	0.752458	1.37578	1	HLA-HD_and_DKMS-LSL	3.36.0
B	37:01	IgGt	976	-++	0.0102459	0.306625	0.696421	0.171961	0.1758	0.597046	HLA-HD_and_DKMS-LSL	3.36.0
B	37:02	IgGt	574	??-	0.00087108	0.490408	0.861221	0.781084	-0.538683	1	HLA-HD_and_DKMS-LSL	3.36.0
B	37:11	IgGt	191	?-?	0.0026178	0.271213	0.696421	0.73966	-0.813828	1	HLA-HD_and_DKMS-LSL	3.36.0
B	38:01	IgGt	976	+++	0.0199795	0.242051	0.696421	0.12562	0.146959	0.802596	HLA-HD_and_DKMS-LSL	3.36.0
B	39:01	IgGt	976	---	0.00973361	0.532879	0.861221	0.176386	-0.109998	0.969004	HLA-HD_and_DKMS-LSL	3.36.0
B	39:06	IgGt	976	--+	0.00563525	0.686423	0.905213	0.230933	0.0932309	0.520683	HLA-HD_and_DKMS-LSL	3.36.0
B	39:24	IgGt	574	??+	0.00087108	0.577313	0.861221	0.783961	0.436912	1	HLA-HD_and_DKMS-LSL	3.36.0
B	40:01	IgGt	976	-+-	0.0543033	0.771494	0.905213	0.0779118	-0.0226273	0.781152	HLA-HD_and_DKMS-LSL	3.36.0
B	40:02	IgGt	976	+++	0.0169057	0.178711	0.696421	0.13546	0.182158	0.468236	HLA-HD_and_DKMS-LSL	3.36.0
B	41:01	IgGt	976	+++	0.00512295	0.136425	0.696421	0.244798	0.364562	0.668135	HLA-HD_and_DKMS-LSL	3.36.0
B	41:02	IgGt	976	++-	0.00768443	0.711705	0.905213	0.198378	0.0733139	0.662805	HLA-HD_and_DKMS-LSL	3.36.0
B	44:02	IgGt	976	+--	0.0809426	0.319806	0.696421	0.0628563	-0.0625331	0.323094	HLA-HD_and_DKMS-LSL	3.36.0
B	44:03	IgGt	976	+++	0.039959	0.251092	0.696421	0.0891991	0.102374	0.946314	HLA-HD_and_DKMS-LSL	3.36.0
B	44:05	IgGt	976	+++	0.00512295	0.22134	0.696421	0.24429	0.29876	0.876668	HLA-HD_and_DKMS-LSL	3.36.0
B	44:76	IgGt	191	?-?	0.0026178	0.384398	0.764687	0.733718	-0.638203	1	HLA-HD_and_DKMS-LSL	3.36.0
B	44:80	IgGt	211	+??	0.00236967	0.21701	0.696421	0.757693	0.935385	1	HLA-HD_and_DKMS-LSL	3.36.0
B	45:01	IgGt	976	+++	0.00665984	0.161096	0.696421	0.213139	0.298691	0.152983	HLA-HD_and_DKMS-LSL	3.36.0
B	47:01	IgGt	785	+?-	0.00318471	0.533031	0.861221	0.349419	-0.217823	0.591042	HLA-HD_and_DKMS-LSL	3.36.0
B	48:01	IgGt	574	??+	0.00087108	0.592454	0.861221	0.783865	0.41959	1	HLA-HD_and_DKMS-LSL	3.36.0
B	49:01	IgGt	976	---	0.0112705	0.346571	0.716246	0.165793	-0.156055	0.883786	HLA-HD_and_DKMS-LSL	3.36.0
B	50:01	IgGt	976	+++	0.017418	0.725769	0.905213	0.130923	0.0459224	0.995228	HLA-HD_and_DKMS-LSL	3.36.0
B	51:01	IgGt	976	---	0.0420082	0.280514	0.696421	0.087548	-0.0944788	0.701681	HLA-HD_and_DKMS-LSL	3.36.0
B	51:05	IgGt	785	+?-	0.00191083	0.848759	0.905213	0.442635	-0.0844114	0.4758	HLA-HD_and_DKMS-LSL	3.36.0
B	51:07	IgGt	765	?--	0.00130719	0.394677	0.764687	0.536236	-0.456426	0.775141	HLA-HD_and_DKMS-LSL	3.36.0
B	51:08	IgGt	765	?+-	0.00130719	0.896834	0.905213	0.533551	-0.0691812	0.3093	HLA-HD_and_DKMS-LSL	3.36.0
B	51:50	IgGt	574	??-	0.00087108	0.56994	0.861221	0.783763	-0.445287	1	HLA-HD_and_DKMS-LSL	3.36.0
B	52:01	IgGt	976	-+-	0.0102459	0.109835	0.696421	0.172778	-0.276262	0.14338	HLA-HD_and_DKMS-LSL	3.36.0
B	53:01	IgGt	574	??+	0.00087108	0.597299	0.861221	0.784132	0.414249	1	HLA-HD_and_DKMS-LSL	3.36.0
B	55:01	IgGt	976	+-+	0.013832	0.312002	0.696421	0.150763	0.152426	0.356841	HLA-HD_and_DKMS-LSL	3.36.0
B	56:01	IgGt	976	-++	0.00922131	0.889741	0.905213	0.184126	0.0255258	0.642783	HLA-HD_and_DKMS-LSL	3.36.0
B	57:01	IgGt	976	-+-	0.0317623	0.505214	0.861221	0.097499	-0.0649645	0.681525	HLA-HD_and_DKMS-LSL	3.36.0
B	57:03	IgGt	785	-?-	0.00127389	0.122456	0.696421	0.542664	-0.83817	0.966706	HLA-HD_and_DKMS-LSL	3.36.0
B	58:01	IgGt	976	+-+	0.00563525	0.252196	0.696421	0.229664	0.262972	0.0514504	HLA-HD_and_DKMS-LSL	3.36.0
B	73:01	IgGt	574	??+	0.00087108	0.7444	0.905213	0.784514	0.255777	1	HLA-HD_and_DKMS-LSL	3.36.0
C	01:02	IgGt	976	---	0.0297131	0.192359	0.775584	0.104433	-0.136142	0.590249	HLA-HD_and_DKMS-LSL	3.36.0
C	02:02	IgGt	976	++-	0.0548156	0.895684	0.962369	0.0766541	0.0100506	0.402488	HLA-HD_and_DKMS-LSL	3.36.0
C	02:10	IgGt	574	??-	0.00087108	0.615004	0.962369	0.784074	-0.394345	1	HLA-HD_and_DKMS-LSL	3.36.0
C	02:24	IgGt	574	??+	0.00087108	0.707995	0.962369	0.784321	0.293767	1	HLA-HD_and_DKMS-LSL	3.36.0
C	03:02	IgGt	785	+?+	0.00318471	0.0503384	0.679568	0.345868	0.676891	0.590174	HLA-HD_and_DKMS-LSL	3.36.0
C	03:03	IgGt	976	-++	0.0512295	0.201077	0.775584	0.0796586	0.101843	0.313485	HLA-HD_and_DKMS-LSL	3.36.0
C	03:04	IgGt	976	+--	0.0901639	0.807336	0.962369	0.060733	-0.0148106	0.546447	HLA-HD_and_DKMS-LSL	3.36.0
C	04:01	IgGt	976	++-	0.124488	0.795535	0.962369	0.0519383	-0.0134587	0.578563	HLA-HD_and_DKMS-LSL	3.36.0
C	05:01	IgGt	976	+--	0.0640369	0.366582	0.962369	0.0708981	-0.0640136	0.0616705	HLA-HD_and_DKMS-LSL	3.36.0
C	06:02	IgGt	976	++-	0.109119	0.916886	0.962369	0.0542206	0.00565829	0.269068	HLA-HD_and_DKMS-LSL	3.36.0
C	07:01	IgGt	976	--+	0.153176	0.103725	0.731918	0.0484682	0.0788605	0.18055	HLA-HD_and_DKMS-LSL	3.36.0
C	07:02	IgGt	976	---	0.142418	0.124161	0.731918	0.0486928	-0.0748672	0.292137	HLA-HD_and_DKMS-LSL	3.36.0
C	07:04	IgGt	976	-+-	0.0199795	0.647902	0.962369	0.121721	-0.0555873	0.783666	HLA-HD_and_DKMS-LSL	3.36.0
C	07:199	IgGt	211	-??	0.00236967	0.790913	0.962369	0.758243	-0.20103	1	HLA-HD_and_DKMS-LSL	3.36.0
C	08:01	IgGt	574	??+	0.00087108	0.592454	0.962369	0.783865	0.41959	1	HLA-HD_and_DKMS-LSL	3.36.0
C	08:02	IgGt	976	-++	0.0204918	0.889754	0.962369	0.118059	0.0163648	0.680428	HLA-HD_and_DKMS-LSL	3.36.0
C	08:15	IgGt	191	?+?	0.0026178	0.0108983	0.294254	0.714521	1.81913	1	HLA-HD_and_DKMS-LSL	3.36.0
C	12:02	IgGt	976	-+-	0.00973361	0.13554	0.731918	0.177196	-0.264483	0.142659	HLA-HD_and_DKMS-LSL	3.36.0
C	12:03	IgGt	976	+-+	0.0578893	0.50282	0.962369	0.0770355	0.0516184	0.728427	HLA-HD_and_DKMS-LSL	3.36.0
C	14:02	IgGt	976	---	0.0107582	0.556796	0.962369	0.169143	-0.0993896	0.780394	HLA-HD_and_DKMS-LSL	3.36.0
C	15:02	IgGt	976	+--	0.0189549	0.962369	0.962369	0.126321	-0.00596002	0.384281	HLA-HD_and_DKMS-LSL	3.36.0
C	15:05	IgGt	765	?-+	0.00392157	0.631386	0.962369	0.31212	0.149748	0.363635	HLA-HD_and_DKMS-LSL	3.36.0
C	16:01	IgGt	976	++-	0.0179303	0.93656	0.962369	0.132459	-0.0105429	0.563537	HLA-HD_and_DKMS-LSL	3.36.0
C	16:02	IgGt	976	-++	0.00307377	0.806114	0.962369	0.314511	0.0771943	0.654908	HLA-HD_and_DKMS-LSL	3.36.0
C	16:04	IgGt	785	+?-	0.00191083	0.749047	0.962369	0.449455	0.143779	0.482115	HLA-HD_and_DKMS-LSL	3.36.0
C	16:21	IgGt	191	?-?	0.0026178	0.913245	0.962369	0.728426	-0.0793595	1	HLA-HD_and_DKMS-LSL	3.36.0
C	17:01	IgGt	976	+++	0.0117828	0.242102	0.817095	0.161123	0.188474	0.560027	HLA-HD_and_DKMS-LSL	3.36.0
DPB1	01:01	IgGt	976	++-	0.048668	0.509749	0.939397	0.0780891	0.0514786	0.40736	HLA-HD_and_DKMS-LSL	3.36.0
DPB1	02:01	IgGt	976	-++	0.120902	0.793659	0.939397	0.0540354	0.0141336	0.198736	HLA-HD_and_DKMS-LSL	3.36.0
DPB1	02:02	IgGt	574	??-	0.00174216	0.829184	0.939397	0.554713	-0.119678	1	HLA-HD_and_DKMS-LSL	3.36.0
DPB1	03:01	IgGt	976	---	0.0978484	0.145298	0.939397	0.0591388	-0.0861263	0.454535	HLA-HD_and_DKMS-LSL	3.36.0
DPB1	04:01	IgGt	976	+--	0.444672	0.896294	0.939397	0.0355142	-0.00462907	0.110779	HLA-HD_and_DKMS-LSL	3.36.0
DPB1	04:02	IgGt	976	--+	0.137807	0.894526	0.939397	0.0507407	-0.00672716	0.439686	HLA-HD_and_DKMS-LSL	3.36.0
DPB1	05:01	IgGt	976	+-+	0.0143443	0.805475	0.939397	0.141836	-0.0349297	0.0398872	HLA-HD_and_DKMS-LSL	3.36.0
DPB1	06:01	IgGt	976	-+-	0.0122951	0.348338	0.939397	0.149214	0.139936	0.151346	HLA-HD_and_DKMS-LSL	3.36.0
DPB1	09:01	IgGt	976	++-	0.00922131	0.766725	0.939397	0.182062	0.0540108	0.696337	HLA-HD_and_DKMS-LSL	3.36.0
DPB1	10:01	IgGt	976	+++	0.0133197	0.396767	0.939397	0.152339	0.129094	0.941065	HLA-HD_and_DKMS-LSL	3.36.0
DPB1	11:01	IgGt	976	++-	0.0122951	0.900256	0.939397	0.151335	0.0189681	0.432455	HLA-HD_and_DKMS-LSL	3.36.0
DPB1	13:01	IgGt	976	---	0.0199795	0.504491	0.939397	0.1258	-0.0839642	0.516093	HLA-HD_and_DKMS-LSL	3.36.0
DPB1	14:01	IgGt	976	--+	0.0128074	0.425393	0.939397	0.155394	0.123865	0.377978	HLA-HD_and_DKMS-LSL	3.36.0
DPB1	15:01	IgGt	976	+-+	0.0102459	0.772486	0.939397	0.1738	0.0502499	0.951307	HLA-HD_and_DKMS-LSL	3.36.0
DPB1	16:01	IgGt	976	-++	0.00768443	0.126248	0.939397	0.198728	0.303868	0.3551	HLA-HD_and_DKMS-LSL	3.36.0
DPB1	17:01	IgGt	976	++-	0.0107582	0.895352	0.939397	0.171952	-0.0226177	0.0779497	HLA-HD_and_DKMS-LSL	3.36.0
DPB1	19:01	IgGt	976	-++	0.0107582	0.583286	0.939397	0.162792	0.0893065	0.361391	HLA-HD_and_DKMS-LSL	3.36.0
DPB1	20:01	IgGt	785	-?+	0.00382166	0.589481	0.939397	0.317371	0.17125	0.235746	HLA-HD_and_DKMS-LSL	3.36.0
DPB1	23:01	IgGt	976	---	0.00922131	0.157107	0.939397	0.183968	-0.26029	0.0928545	HLA-HD_and_DKMS-LSL	3.36.0
DPB1	413:01	IgGt	574	??+	0.00087108	0.970611	0.970611	0.787091	0.0289983	1	HLA-HD_and_DKMS-LSL	3.36.0
DPB1	45:01	IgGt	574	??+	0.00087108	0.661192	0.939397	0.78387	0.343546	1	HLA-HD_and_DKMS-LSL	3.36.0
DPB1	51:01	IgGt	191	?-?	0.0026178	0.291058	0.939397	0.729314	-0.770013	1	HLA-HD_and_DKMS-LSL	3.36.0
DPB1	52:01	IgGt	574	??+	0.00087108	0.307979	0.939397	0.78658	0.801897	1	HLA-HD_and_DKMS-LSL	3.36.0
DPB1	59:01	IgGt	785	-?+	0.00127389	0.741657	0.939397	0.544256	-0.179419	0.595992	HLA-HD_and_DKMS-LSL	3.36.0
DQA1	01:01	IgGt	402	--	0.141791	0.00682145	0.061393	0.0790325	-0.213818	0.809287	HLA-HD_and_DKMS-LSL	3.36.0
DQA1	01:02	IgGt	402	-+	0.196517	0.999505	0.999505	0.0658499	4.08769e-05	0.962969	HLA-HD_and_DKMS-LSL	3.36.0
DQA1	01:03	IgGt	402	-+	0.0771144	0.568278	0.999505	0.0987074	0.0563214	0.108785	HLA-HD_and_DKMS-LSL	3.36.0
DQA1	01:07	IgGt	211	+?	0.00236967	0.876357	0.999505	0.764969	0.11902	1	HLA-HD_and_DKMS-LSL	3.36.0
DQA1	02:01	IgGt	402	+-	0.115672	0.70655	0.999505	0.0847076	0.0318918	0.676039	HLA-HD_and_DKMS-LSL	3.36.0
DQA1	03:01	IgGt	402	+-	0.159204	0.593688	0.999505	0.0705751	-0.0376518	0.214591	HLA-HD_and_DKMS-LSL	3.36.0
DQA1	04:01	IgGt	402	+-	0.0323383	0.807182	0.999505	0.151393	0.0369494	0.772174	HLA-HD_and_DKMS-LSL	3.36.0
DQA1	05:01	IgGt	402	++	0.272388	0.103369	0.465162	0.0559361	0.091105	0.713743	HLA-HD_and_DKMS-LSL	3.36.0
DQA1	06:01	IgGt	402	++	0.00373134	0.915106	0.999505	0.428069	0.0456325	0.950138	HLA-HD_and_DKMS-LSL	3.36.0
DQB1	02:01	IgGt	976	+++	0.220799	0.000627513	0.0050201	0.0416362	0.142372	0.73654	HLA-HD_and_DKMS-LSL	3.36.0
DQB1	03:01	IgGt	976	-+-	0.18084	0.690774	0.805545	0.0440604	-0.0175274	0.674734	HLA-HD_and_DKMS-LSL	3.36.0
DQB1	03:02	IgGt	976	+--	0.0927254	0.34165	0.54664	0.0582486	-0.0553892	0.219171	HLA-HD_and_DKMS-LSL	3.36.0
DQB1	03:03	IgGt	976	-+-	0.0455943	0.779524	0.813994	0.0813945	-0.0227855	0.401455	HLA-HD_and_DKMS-LSL	3.36.0
DQB1	03:04	IgGt	976	--+	0.00307377	0.327209	0.54664	0.312094	-0.305774	0.26751	HLA-HD_and_DKMS-LSL	3.36.0
DQB1	03:05	IgGt	574	??-	0.00087108	0.609199	0.805545	0.784342	-0.400969	1	HLA-HD_and_DKMS-LSL	3.36.0
DQB1	04:02	IgGt	976	+--	0.036373	0.704852	0.805545	0.0907108	-0.0343593	0.86705	HLA-HD_and_DKMS-LSL	3.36.0
DQB1	05:01	IgGt	976	---	0.122951	9.64686e-07	1.5435e-05	0.0539246	-0.264161	0.864519	HLA-HD_and_DKMS-LSL	3.36.0
DQB1	05:02	IgGt	976	+++	0.0281762	0.0910681	0.242848	0.102942	0.173951	0.69993	HLA-HD_and_DKMS-LSL	3.36.0
DQB1	05:03	IgGt	976	+--	0.0230533	0.813994	0.813994	0.116152	-0.027328	0.75835	HLA-HD_and_DKMS-LSL	3.36.0
DQB1	05:04	IgGt	976	---	0.00204918	0.241391	0.54664	0.378851	-0.44383	0.80438	HLA-HD_and_DKMS-LSL	3.36.0
DQB1	06:01	IgGt	976	-+-	0.0122951	0.087987	0.242848	0.159023	-0.271311	0.137912	HLA-HD_and_DKMS-LSL	3.36.0
DQB1	06:02	IgGt	976	---	0.127561	0.50349	0.73235	0.052667	-0.0352347	0.778493	HLA-HD_and_DKMS-LSL	3.36.0
DQB1	06:03	IgGt	976	+++	0.0758197	0.0461253	0.184501	0.0634744	0.126583	0.80133	HLA-HD_and_DKMS-LSL	3.36.0
DQB1	06:04	IgGt	976	+++	0.0230533	0.016266	0.0867522	0.116266	0.279376	0.491891	HLA-HD_and_DKMS-LSL	3.36.0
DQB1	06:09	IgGt	976	+-+	0.00512295	0.2881	0.54664	0.244875	0.26013	0.756946	HLA-HD_and_DKMS-LSL	3.36.0
DRB1	01:01	IgGt	976	---	0.106557	2.66232e-09	9.05189e-08	0.0572842	-0.340908	0.706597	HLA-HD_and_DKMS-LSL	3.36.0
DRB1	01:02	IgGt	976	-++	0.00717213	0.722565	0.890539	0.205344	-0.072904	0.0431302	HLA-HD_and_DKMS-LSL	3.36.0
DRB1	01:03	IgGt	765	?+-	0.00130719	0.477875	0.812388	0.538811	-0.382407	0.194367	HLA-HD_and_DKMS-LSL	3.36.0
DRB1	03:01	IgGt	976	+++	0.128074	0.000403765	0.00686401	0.0505101	0.178685	0.81142	HLA-HD_and_DKMS-LSL	3.36.0
DRB1	04:01	IgGt	976	+--	0.0932377	0.71741	0.890539	0.0597834	-0.021637	0.217494	HLA-HD_and_DKMS-LSL	3.36.0
DRB1	04:02	IgGt	976	+-+	0.00461066	0.184527	0.48261	0.256708	0.340637	0.066333	HLA-HD_and_DKMS-LSL	3.36.0
DRB1	04:03	IgGt	765	?-+	0.00326797	0.78577	0.890539	0.350286	-0.0952105	0.358224	HLA-HD_and_DKMS-LSL	3.36.0
DRB1	04:04	IgGt	976	---	0.0220287	0.12861	0.397523	0.119133	-0.181035	0.784594	HLA-HD_and_DKMS-LSL	3.36.0
DRB1	04:05	IgGt	976	-+-	0.00409836	0.724462	0.890539	0.270046	-0.0951916	0.548158	HLA-HD_and_DKMS-LSL	3.36.0
DRB1	04:07	IgGt	976	++-	0.00614754	0.41161	0.736565	0.221275	0.181681	0.279595	HLA-HD_and_DKMS-LSL	3.36.0
DRB1	04:08	IgGt	976	--+	0.00409836	0.916177	0.94394	0.267324	-0.0281359	0.69603	HLA-HD_and_DKMS-LSL	3.36.0
DRB1	07:01	IgGt	976	+-+	0.130635	0.681995	0.890539	0.0521384	0.0213633	0.905068	HLA-HD_and_DKMS-LSL	3.36.0
DRB1	08:01	IgGt	976	+--	0.0338115	0.762453	0.890539	0.0950865	-0.0287409	0.850864	HLA-HD_and_DKMS-LSL	3.36.0
DRB1	08:03	IgGt	976	+-+	0.00204918	0.613328	0.890539	0.382656	0.193367	0.724404	HLA-HD_and_DKMS-LSL	3.36.0
DRB1	08:04	IgGt	976	---	0.00256148	0.0202676	0.13782	0.339202	-0.787408	0.49741	HLA-HD_and_DKMS-LSL	3.36.0
DRB1	09:01	IgGt	976	-+-	0.00922131	0.868302	0.922571	0.180133	0.0298687	0.468525	HLA-HD_and_DKMS-LSL	3.36.0
DRB1	10:01	IgGt	976	++-	0.00922131	0.0156076	0.132664	0.179694	0.434493	0.0401199	HLA-HD_and_DKMS-LSL	3.36.0
DRB1	11:01	IgGt	976	-+-	0.0655738	0.577515	0.890539	0.0690867	-0.0384825	0.483454	HLA-HD_and_DKMS-LSL	3.36.0
DRB1	11:02	IgGt	191	?+?	0.0026178	0.835881	0.916773	0.726849	0.150577	1	HLA-HD_and_DKMS-LSL	3.36.0
DRB1	11:03	IgGt	976	+++	0.00665984	0.379995	0.736565	0.20106	0.176512	0.927353	HLA-HD_and_DKMS-LSL	3.36.0
DRB1	11:04	IgGt	976	---	0.0235656	0.220855	0.521084	0.116178	-0.142232	0.934018	HLA-HD_and_DKMS-LSL	3.36.0
DRB1	11:08	IgGt	191	?+?	0.0026178	0.113602	0.386248	0.729051	1.15351	1	HLA-HD_and_DKMS-LSL	3.36.0
DRB1	12:01	IgGt	976	-++	0.0194672	0.961526	0.961526	0.127312	-0.00614141	0.154791	HLA-HD_and_DKMS-LSL	3.36.0
DRB1	13:01	IgGt	976	+++	0.071209	0.0264836	0.150074	0.065908	0.146253	0.901445	HLA-HD_and_DKMS-LSL	3.36.0
DRB1	13:02	IgGt	976	+++	0.0281762	0.00816956	0.0925883	0.10587	0.280025	0.689688	HLA-HD_and_DKMS-LSL	3.36.0
DRB1	13:03	IgGt	976	+-+	0.0194672	0.404887	0.736565	0.126662	0.1055	0.422359	HLA-HD_and_DKMS-LSL	3.36.0
DRB1	13:05	IgGt	765	?--	0.00196078	0.22989	0.521084	0.442516	-0.531303	0.910328	HLA-HD_and_DKMS-LSL	3.36.0
DRB1	14:01	IgGt	976	+-+	0.0210041	0.778252	0.890539	0.121063	-0.0340911	0.889656	HLA-HD_and_DKMS-LSL	3.36.0
DRB1	14:04	IgGt	785	+?-	0.00254777	0.152697	0.432641	0.388425	-0.555475	0.269538	HLA-HD_and_DKMS-LSL	3.36.0
DRB1	14:166	IgGt	574	??+	0.00087108	0.0521296	0.221551	0.779695	1.51422	1	HLA-HD_and_DKMS-LSL	3.36.0
DRB1	15:01	IgGt	976	--+	0.134734	0.380265	0.736565	0.0516007	-0.0452749	0.359158	HLA-HD_and_DKMS-LSL	3.36.0
DRB1	15:02	IgGt	976	-+-	0.0117828	0.0367282	0.178394	0.162192	-0.338781	0.362782	HLA-HD_and_DKMS-LSL	3.36.0
DRB1	16:01	IgGt	976	+++	0.0256148	0.0800639	0.302464	0.109494	0.191649	0.747088	HLA-HD_and_DKMS-LSL	3.36.0
DRB1	16:02	IgGt	191	?+?	0.0026178	0.745159	0.890539	0.740948	0.24083	1	HLA-HD_and_DKMS-LSL	3.36.0
DRB5	01:01	IgGt	130	--	0.803846	0.511279	0.758728	0.0941385	-0.0618346	0.82752	HLA-HD_and_DKMS-LSL	3.36.0
DRB5	01:02	IgGt	130	-+	0.0576923	0.148416	0.33228	0.156373	-0.225982	0.119106	HLA-HD_and_DKMS-LSL	3.36.0
DRB5	01:05	IgGt	55	?-	0.00909091	0.751065	0.758728	0.768223	-0.243707	1	HLA-HD_and_DKMS-LSL	3.36.0
DRB5	01:17	IgGt	55	?+	0.00909091	0.16614	0.33228	0.759892	1.05223	1	HLA-HD_and_DKMS-LSL	3.36.0
DRB5	01:20	IgGt	130	+-	0.0461538	0.758728	0.758728	0.237607	0.0729814	0.063975	HLA-HD_and_DKMS-LSL	3.36.0
DRB5	02:02	IgGt	130	++	0.0846154	0.0310274	0.186164	0.158629	0.342119	0.378161	HLA-HD_and_DKMS-LSL	3.36.0

## Sheet: HLA_imputation
HLA gene	HLA allele	antibody class	N	effect direction	allele frequency	p-value	q-value	standard error	effect estimate	imputation panel	IPD_IMGT_HLA_DB
A	01:01	IgA	965	+	0.151295	0.142749	0.666161	0.0343662	0.0504097	Four-digit Multi-ethnic HLA v2 (2022)	3.32.0
A	01:02	IgA	965	-	0.000518135	0.172053	0.688212	0.546375	-0.746708	Four-digit Multi-ethnic HLA v2 (2022)	3.32.0
A	02:01	IgA	965	+	0.306218	0.921005	0.991851	0.0275408	0.00273189	Four-digit Multi-ethnic HLA v2 (2022)	3.32.0
A	02:05	IgA	965	+	0.00932642	0.376463	0.93936	0.123191	0.109005	Four-digit Multi-ethnic HLA v2 (2022)	3.32.0
A	02:06	IgA	965	-	0.00259067	0.999024	0.99975	0.244601	-0.000299263	Four-digit Multi-ethnic HLA v2 (2022)	3.32.0
A	02:17	IgA	965	+	0.000518135	0.693684	0.93936	0.546168	0.215179	Four-digit Multi-ethnic HLA v2 (2022)	3.32.0
A	03:01	IgA	965	-	0.145596	0.0805834	0.666161	0.0345086	-0.0603612	Four-digit Multi-ethnic HLA v2 (2022)	3.32.0
A	03:02	IgA	965	-	0.0015544	0.771432	0.93936	0.315209	-0.0915949	Four-digit Multi-ethnic HLA v2 (2022)	3.32.0
A	11:01	IgA	965	-	0.0621762	0.546866	0.93936	0.0507925	-0.0306115	Four-digit Multi-ethnic HLA v2 (2022)	3.32.0
A	23:01	IgA	965	+	0.0212435	0.544823	0.93936	0.0873256	0.0528976	Four-digit Multi-ethnic HLA v2 (2022)	3.32.0
A	24:02	IgA	965	+	0.0813472	0.107723	0.666161	0.0446083	0.0718202	Four-digit Multi-ethnic HLA v2 (2022)	3.32.0
A	24:03	IgA	965	+	0.0015544	0.771617	0.93936	0.315313	0.0915487	Four-digit Multi-ethnic HLA v2 (2022)	3.32.0
A	24:86	IgA	965	+	0.000518135	0.895891	0.991851	0.546541	0.0715361	Four-digit Multi-ethnic HLA v2 (2022)	3.32.0
A	25:01	IgA	965	-	0.0259067	0.473402	0.93936	0.0792483	-0.0568399	Four-digit Multi-ethnic HLA v2 (2022)	3.32.0
A	26:01	IgA	965	+	0.0316062	0.488933	0.93936	0.0708814	0.0490693	Four-digit Multi-ethnic HLA v2 (2022)	3.32.0
A	26:08	IgA	965	-	0.000518135	0.858541	0.991851	0.54592	-0.0973262	Four-digit Multi-ethnic HLA v2 (2022)	3.32.0
A	29:01	IgA	965	-	0.00103627	0.99975	0.99975	0.386406	-0.000121311	Four-digit Multi-ethnic HLA v2 (2022)	3.32.0
A	29:02	IgA	965	-	0.0274611	0.132621	0.666161	0.0741393	-0.111589	Four-digit Multi-ethnic HLA v2 (2022)	3.32.0
A	30:01	IgA	965	-	0.0145078	0.664089	0.93936	0.101001	-0.0438759	Four-digit Multi-ethnic HLA v2 (2022)	3.32.0
A	30:02	IgA	965	-	0.00259067	0.487025	0.93936	0.244619	-0.170088	Four-digit Multi-ethnic HLA v2 (2022)	3.32.0
A	31:01	IgA	965	+	0.0212435	0.574031	0.93936	0.0831239	0.0467421	Four-digit Multi-ethnic HLA v2 (2022)	3.32.0
A	32:01	IgA	965	+	0.0300518	0.447652	0.93936	0.070258	0.0533714	Four-digit Multi-ethnic HLA v2 (2022)	3.32.0
A	33:01	IgA	965	+	0.00880829	0.675769	0.93936	0.133411	0.0558152	Four-digit Multi-ethnic HLA v2 (2022)	3.32.0
A	33:03	IgA	965	+	0.00259067	0.369039	0.93936	0.244395	0.219638	Four-digit Multi-ethnic HLA v2 (2022)	3.32.0
A	66:01	IgA	965	+	0.00569948	0.732982	0.93936	0.165568	0.0565019	Four-digit Multi-ethnic HLA v2 (2022)	3.32.0
A	68:01	IgA	965	-	0.0357513	0.13156	0.666161	0.0660443	-0.0996787	Four-digit Multi-ethnic HLA v2 (2022)	3.32.0
A	68:02	IgA	965	-	0.00569948	0.38706	0.93936	0.165029	-0.142809	Four-digit Multi-ethnic HLA v2 (2022)	3.32.0
A	69:01	IgA	965	-	0.000518135	0.098406	0.666161	0.544688	-0.901046	Four-digit Multi-ethnic HLA v2 (2022)	3.32.0
B	07:02	IgA	965	-	0.129016	0.0477982	0.421138	0.037018	-0.0733586	Four-digit Multi-ethnic HLA v2 (2022)	3.32.0
B	07:04	IgA	965	-	0.00207254	0.459532	0.77645	0.273641	-0.202472	Four-digit Multi-ethnic HLA v2 (2022)	3.32.0
B	07:05	IgA	965	+	0.00207254	0.411429	0.775136	0.273408	0.22467	Four-digit Multi-ethnic HLA v2 (2022)	3.32.0
B	08:01	IgA	965	+	0.114508	0.0136127	0.421138	0.038841	0.096011	Four-digit Multi-ethnic HLA v2 (2022)	3.32.0
B	13:02	IgA	965	+	0.0404145	0.963606	0.979241	0.0628338	0.00286778	Four-digit Multi-ethnic HLA v2 (2022)	3.32.0
B	14:01	IgA	965	-	0.00259067	0.952287	0.979241	0.244787	-0.0146508	Four-digit Multi-ethnic HLA v2 (2022)	3.32.0
B	14:02	IgA	965	+	0.0181347	0.494634	0.777381	0.0912812	0.062365	Four-digit Multi-ethnic HLA v2 (2022)	3.32.0
B	15:01	IgA	965	+	0.0772021	0.812318	0.979241	0.046876	0.0111332	Four-digit Multi-ethnic HLA v2 (2022)	3.32.0
B	15:03	IgA	965	-	0.00310881	0.305284	0.775136	0.223375	-0.22912	Four-digit Multi-ethnic HLA v2 (2022)	3.32.0
B	15:07	IgA	965	+	0.000518135	0.0515679	0.421138	0.544462	1.06124	Four-digit Multi-ethnic HLA v2 (2022)	3.32.0
B	15:17	IgA	965	-	0.00103627	0.142071	0.775136	0.385053	-0.565771	Four-digit Multi-ethnic HLA v2 (2022)	3.32.0
B	18:01	IgA	965	+	0.0471503	0.970989	0.979241	0.0601757	0.00218902	Four-digit Multi-ethnic HLA v2 (2022)	3.32.0
B	18:03	IgA	965	-	0.00259067	0.861927	0.979241	0.245151	-0.0426486	Four-digit Multi-ethnic HLA v2 (2022)	3.32.0
B	27:02	IgA	965	-	0.00880829	0.527877	0.777381	0.133462	-0.0842785	Four-digit Multi-ethnic HLA v2 (2022)	3.32.0
B	27:05	IgA	965	+	0.034715	0.69114	0.915293	0.0690419	0.0274393	Four-digit Multi-ethnic HLA v2 (2022)	3.32.0
B	27:07	IgA	965	-	0.000518135	0.422754	0.775136	0.546366	-0.438184	Four-digit Multi-ethnic HLA v2 (2022)	3.32.0
B	35:01	IgA	965	-	0.061658	0.262781	0.775136	0.0519757	-0.0582388	Four-digit Multi-ethnic HLA v2 (2022)	3.32.0
B	35:02	IgA	965	+	0.00673575	0.366611	0.775136	0.152415	0.137672	Four-digit Multi-ethnic HLA v2 (2022)	3.32.0
B	35:03	IgA	965	-	0.0202073	0.251074	0.775136	0.0891584	-0.102393	Four-digit Multi-ethnic HLA v2 (2022)	3.32.0
B	35:08	IgA	965	-	0.00414508	0.940696	0.979241	0.193966	-0.014434	Four-digit Multi-ethnic HLA v2 (2022)	3.32.0
B	37:01	IgA	965	-	0.0108808	0.604738	0.830711	0.1203	-0.0622877	Four-digit Multi-ethnic HLA v2 (2022)	3.32.0
B	38:01	IgA	965	+	0.0202073	0.0276413	0.421138	0.0889266	0.196146	Four-digit Multi-ethnic HLA v2 (2022)	3.32.0
B	39:01	IgA	965	+	0.00984456	0.888876	0.979241	0.126228	0.0176421	Four-digit Multi-ethnic HLA v2 (2022)	3.32.0
B	39:06	IgA	965	+	0.00621762	0.322765	0.775136	0.15861	0.156913	Four-digit Multi-ethnic HLA v2 (2022)	3.32.0
B	39:24	IgA	965	+	0.000518135	0.211238	0.775136	0.546363	0.683504	Four-digit Multi-ethnic HLA v2 (2022)	3.32.0
B	40:01	IgA	965	+	0.0554404	0.382784	0.775136	0.0553107	0.0482962	Four-digit Multi-ethnic HLA v2 (2022)	3.32.0
B	40:02	IgA	965	+	0.0170984	0.539408	0.777381	0.0965064	0.0592482	Four-digit Multi-ethnic HLA v2 (2022)	3.32.0
B	41:01	IgA	965	+	0.00518135	0.049661	0.421138	0.172959	0.339927	Four-digit Multi-ethnic HLA v2 (2022)	3.32.0
B	41:02	IgA	965	+	0.00777202	0.421206	0.775136	0.141923	0.114202	Four-digit Multi-ethnic HLA v2 (2022)	3.32.0
B	44:02	IgA	965	-	0.0803109	0.401045	0.775136	0.0448746	-0.0377006	Four-digit Multi-ethnic HLA v2 (2022)	3.32.0
B	44:03	IgA	965	+	0.0398964	0.531167	0.777381	0.0639683	0.0400731	Four-digit Multi-ethnic HLA v2 (2022)	3.32.0
B	44:05	IgA	965	+	0.00569948	0.924525	0.979241	0.165378	0.0156713	Four-digit Multi-ethnic HLA v2 (2022)	3.32.0
B	45:01	IgA	965	-	0.00673575	0.209098	0.775136	0.152125	-0.191206	Four-digit Multi-ethnic HLA v2 (2022)	3.32.0
B	47:01	IgA	965	+	0.00259067	0.979241	0.979241	0.245078	0.00637862	Four-digit Multi-ethnic HLA v2 (2022)	3.32.0
B	48:01	IgA	965	-	0.000518135	0.925222	0.979241	0.546598	-0.0513164	Four-digit Multi-ethnic HLA v2 (2022)	3.32.0
B	49:01	IgA	965	-	0.011399	0.0440823	0.421138	0.117291	-0.236455	Four-digit Multi-ethnic HLA v2 (2022)	3.32.0
B	50:01	IgA	965	+	0.0176166	0.31848	0.775136	0.0925747	0.0923995	Four-digit Multi-ethnic HLA v2 (2022)	3.32.0
B	51:01	IgA	965	-	0.042487	0.977652	0.979241	0.0612983	-0.00171759	Four-digit Multi-ethnic HLA v2 (2022)	3.32.0
B	51:05	IgA	965	+	0.0015544	0.476662	0.777381	0.314916	0.224209	Four-digit Multi-ethnic HLA v2 (2022)	3.32.0
B	51:07	IgA	965	-	0.00103627	0.174405	0.775136	0.385596	-0.5241	Four-digit Multi-ethnic HLA v2 (2022)	3.32.0
B	51:08	IgA	965	+	0.000518135	0.439867	0.775136	0.545338	0.421405	Four-digit Multi-ethnic HLA v2 (2022)	3.32.0
B	52:01	IgA	965	-	0.00984456	0.432629	0.775136	0.126351	-0.0991894	Four-digit Multi-ethnic HLA v2 (2022)	3.32.0
B	53:01	IgA	965	-	0.00103627	0.804884	0.979241	0.385654	-0.0952947	Four-digit Multi-ethnic HLA v2 (2022)	3.32.0
B	55:01	IgA	965	-	0.0145078	0.178088	0.775136	0.104925	-0.141403	Four-digit Multi-ethnic HLA v2 (2022)	3.32.0
B	56:01	IgA	965	-	0.00880829	0.610318	0.830711	0.133726	-0.0681721	Four-digit Multi-ethnic HLA v2 (2022)	3.32.0
B	57:01	IgA	965	-	0.0316062	0.36934	0.775136	0.0697256	-0.0626229	Four-digit Multi-ethnic HLA v2 (2022)	3.32.0
B	57:03	IgA	965	-	0.00103627	0.325247	0.775136	0.385977	-0.379894	Four-digit Multi-ethnic HLA v2 (2022)	3.32.0
B	58:01	IgA	965	+	0.00569948	0.442935	0.775136	0.165357	0.126922	Four-digit Multi-ethnic HLA v2 (2022)	3.32.0
B	73:01	IgA	965	+	0.000518135	0.422071	0.775136	0.546507	0.438942	Four-digit Multi-ethnic HLA v2 (2022)	3.32.0
C	01:02	IgA	965	-	0.0295337	0.952135	0.986203	0.0747601	-0.00448869	Four-digit Multi-ethnic HLA v2 (2022)	3.32.0
C	02:02	IgA	965	+	0.0564767	0.473911	0.762648	0.0533941	0.0382522	Four-digit Multi-ethnic HLA v2 (2022)	3.32.0
C	03:02	IgA	965	+	0.00259067	0.494592	0.762648	0.245068	0.167451	Four-digit Multi-ethnic HLA v2 (2022)	3.32.0
C	03:03	IgA	965	+	0.0518135	0.986203	0.986203	0.0564117	0.000975773	Four-digit Multi-ethnic HLA v2 (2022)	3.32.0
C	03:04	IgA	965	+	0.0911917	0.708151	0.865517	0.0433736	0.0162414	Four-digit Multi-ethnic HLA v2 (2022)	3.32.0
C	04:01	IgA	965	-	0.123834	0.457912	0.762648	0.037338	-0.0277268	Four-digit Multi-ethnic HLA v2 (2022)	3.32.0
C	05:01	IgA	965	-	0.0626943	0.41257	0.762648	0.051833	-0.0424895	Four-digit Multi-ethnic HLA v2 (2022)	3.32.0
C	06:02	IgA	965	-	0.109845	0.585544	0.762648	0.0383642	-0.0209273	Four-digit Multi-ethnic HLA v2 (2022)	3.32.0
C	07:01	IgA	965	+	0.153886	0.158076	0.588696	0.0346931	0.0490102	Four-digit Multi-ethnic HLA v2 (2022)	3.32.0
C	07:02	IgA	965	-	0.140933	0.0815894	0.588696	0.0349948	-0.0610091	Four-digit Multi-ethnic HLA v2 (2022)	3.32.0
C	07:04	IgA	965	-	0.0207254	0.152708	0.588696	0.0860209	-0.123111	Four-digit Multi-ethnic HLA v2 (2022)	3.32.0
C	08:01	IgA	965	-	0.000518135	0.925222	0.986203	0.546598	-0.0513164	Four-digit Multi-ethnic HLA v2 (2022)	3.32.0
C	08:02	IgA	965	+	0.0207254	0.543493	0.762648	0.0839511	0.0510218	Four-digit Multi-ethnic HLA v2 (2022)	3.32.0
C	12:02	IgA	965	-	0.00932642	0.489392	0.762648	0.129677	-0.089677	Four-digit Multi-ethnic HLA v2 (2022)	3.32.0
C	12:03	IgA	965	+	0.057513	0.0179076	0.393968	0.0551206	0.130725	Four-digit Multi-ethnic HLA v2 (2022)	3.32.0
C	14:02	IgA	965	+	0.0108808	0.589319	0.762648	0.120356	0.0649927	Four-digit Multi-ethnic HLA v2 (2022)	3.32.0
C	15:02	IgA	965	-	0.0196891	0.187312	0.588696	0.0878411	-0.115908	Four-digit Multi-ethnic HLA v2 (2022)	3.32.0
C	15:05	IgA	965	+	0.00310881	0.286317	0.762648	0.223217	0.238135	Four-digit Multi-ethnic HLA v2 (2022)	3.32.0
C	16:01	IgA	965	-	0.0181347	0.529323	0.762648	0.0938455	-0.0590541	Four-digit Multi-ethnic HLA v2 (2022)	3.32.0
C	16:02	IgA	965	+	0.00310881	0.0947315	0.588696	0.223138	0.373222	Four-digit Multi-ethnic HLA v2 (2022)	3.32.0
C	16:04	IgA	965	-	0.0015544	0.948066	0.986203	0.315416	-0.0205501	Four-digit Multi-ethnic HLA v2 (2022)	3.32.0
C	17:01	IgA	965	+	0.0119171	0.171977	0.588696	0.11511	0.157344	Four-digit Multi-ethnic HLA v2 (2022)	3.32.0
DPB1	01:01	IgA	965	+	0.0492228	0.127029	0.406049	0.0551696	0.0842577	Four-digit Multi-ethnic HLA v2 (2022)	3.32.0
DPB1	02:01	IgA	965	+	0.120207	0.405988	0.659826	0.0387161	0.0321863	Four-digit Multi-ethnic HLA v2 (2022)	3.32.0
DPB1	02:02	IgA	965	-	0.00207254	0.719031	0.756874	0.273888	-0.0985616	Four-digit Multi-ethnic HLA v2 (2022)	3.32.0
DPB1	03:01	IgA	965	+	0.0974093	0.593843	0.659826	0.0421087	0.022463	Four-digit Multi-ethnic HLA v2 (2022)	3.32.0
DPB1	04:01	IgA	965	-	0.441969	0.0391167	0.325104	0.0252876	-0.052239	Four-digit Multi-ethnic HLA v2 (2022)	3.32.0
DPB1	04:02	IgA	965	-	0.140415	0.57644	0.659826	0.0360476	-0.0201428	Four-digit Multi-ethnic HLA v2 (2022)	3.32.0
DPB1	05:01	IgA	965	+	0.0139896	0.44989	0.659826	0.102579	0.0775401	Four-digit Multi-ethnic HLA v2 (2022)	3.32.0
DPB1	06:01	IgA	965	-	0.0124352	0.529454	0.659826	0.112629	-0.0708514	Four-digit Multi-ethnic HLA v2 (2022)	3.32.0
DPB1	09:01	IgA	965	-	0.00932642	0.470172	0.659826	0.12973	-0.0937286	Four-digit Multi-ethnic HLA v2 (2022)	3.32.0
DPB1	10:01	IgA	965	+	0.0134715	0.0658022	0.329011	0.108271	0.199422	Four-digit Multi-ethnic HLA v2 (2022)	3.32.0
DPB1	11:01	IgA	965	+	0.0119171	0.782622	0.782622	0.11021	0.0304159	Four-digit Multi-ethnic HLA v2 (2022)	3.32.0
DPB1	13:01	IgA	965	-	0.0202073	0.32174	0.659826	0.0890604	-0.0882947	Four-digit Multi-ethnic HLA v2 (2022)	3.32.0
DPB1	14:01	IgA	965	+	0.0124352	0.132704	0.406049	0.112711	0.169608	Four-digit Multi-ethnic HLA v2 (2022)	3.32.0
DPB1	15:01	IgA	965	+	0.00984456	0.411402	0.659826	0.126611	0.104047	Four-digit Multi-ethnic HLA v2 (2022)	3.32.0
DPB1	16:01	IgA	965	+	0.00725389	0.0419133	0.325104	0.146356	0.298144	Four-digit Multi-ethnic HLA v2 (2022)	3.32.0
DPB1	17:01	IgA	965	-	0.011399	0.416722	0.659826	0.118273	-0.096094	Four-digit Multi-ethnic HLA v2 (2022)	3.32.0
DPB1	19:01	IgA	965	+	0.011399	0.0487656	0.325104	0.112279	0.221545	Four-digit Multi-ethnic HLA v2 (2022)	3.32.0
DPB1	20:01	IgA	965	-	0.00207254	0.343595	0.659826	0.272614	-0.258316	Four-digit Multi-ethnic HLA v2 (2022)	3.32.0
DPB1	23:01	IgA	965	-	0.0103627	0.142117	0.406049	0.123101	-0.180855	Four-digit Multi-ethnic HLA v2 (2022)	3.32.0
DPB1	45:01	IgA	965	-	0.000518135	0.56149	0.659826	0.546428	-0.317383	Four-digit Multi-ethnic HLA v2 (2022)	3.32.0
DQA1	01:01	IgA	965	-	0.13886	4.22581e-05	0.000380323	0.0373151	-0.153509	Four-digit Multi-ethnic HLA v2 (2022)	3.32.0
DQA1	01:02	IgA	965	-	0.188601	0.137914	0.310306	0.0316765	-0.0470347	Four-digit Multi-ethnic HLA v2 (2022)	3.32.0
DQA1	01:03	IgA	965	+	0.080829	0.00721901	0.021657	0.0445907	0.120054	Four-digit Multi-ethnic HLA v2 (2022)	3.32.0
DQA1	01:07	IgA	965	-	0.00932642	0.767017	0.846499	0.129524	-0.038386	Four-digit Multi-ethnic HLA v2 (2022)	3.32.0
DQA1	02:01	IgA	965	-	0.130052	0.600249	0.846499	0.0369585	-0.0193742	Four-digit Multi-ethnic HLA v2 (2022)	3.32.0
DQA1	03:01	IgA	965	-	0.148187	0.846499	0.846499	0.0340944	-0.00660205	Four-digit Multi-ethnic HLA v2 (2022)	3.32.0
DQA1	04:01	IgA	965	+	0.034715	0.620379	0.846499	0.0669686	0.0331812	Four-digit Multi-ethnic HLA v2 (2022)	3.32.0
DQA1	05:01	IgA	965	+	0.266839	0.00287934	0.0129571	0.0273396	0.081692	Four-digit Multi-ethnic HLA v2 (2022)	3.32.0
DQA1	06:01	IgA	965	+	0.00259067	0.688053	0.846499	0.244864	0.0983424	Four-digit Multi-ethnic HLA v2 (2022)	3.32.0
DQB1	02:01	IgA	965	+	0.221762	0.000163891	0.00114724	0.0296207	0.112086	Four-digit Multi-ethnic HLA v2 (2022)	3.32.0
DQB1	03:01	IgA	965	-	0.182383	0.813966	0.823931	0.0314057	-0.00739222	Four-digit Multi-ethnic HLA v2 (2022)	3.32.0
DQB1	03:02	IgA	965	-	0.0937824	0.733616	0.823931	0.0416223	-0.014169	Four-digit Multi-ethnic HLA v2 (2022)	3.32.0
DQB1	03:03	IgA	965	-	0.0455959	0.283819	0.794694	0.0581056	-0.0623114	Four-digit Multi-ethnic HLA v2 (2022)	3.32.0
DQB1	03:04	IgA	965	-	0.00310881	0.817419	0.823931	0.223902	-0.0517055	Four-digit Multi-ethnic HLA v2 (2022)	3.32.0
DQB1	04:02	IgA	965	+	0.0357513	0.656384	0.823931	0.0661021	0.0294188	Four-digit Multi-ethnic HLA v2 (2022)	3.32.0
DQB1	05:01	IgA	965	-	0.121762	1.18319e-06	1.65647e-05	0.0387083	-0.189277	Four-digit Multi-ethnic HLA v2 (2022)	3.32.0
DQB1	05:02	IgA	965	+	0.0300518	0.476744	0.823931	0.0713624	0.0507978	Four-digit Multi-ethnic HLA v2 (2022)	3.32.0
DQB1	05:03	IgA	965	+	0.0233161	0.675874	0.823931	0.0832047	0.0347986	Four-digit Multi-ethnic HLA v2 (2022)	3.32.0
DQB1	06:01	IgA	965	-	0.0119171	0.823931	0.823931	0.115103	-0.0256166	Four-digit Multi-ethnic HLA v2 (2022)	3.32.0
DQB1	06:02	IgA	965	-	0.129534	0.0135931	0.047576	0.0373001	-0.0922215	Four-digit Multi-ethnic HLA v2 (2022)	3.32.0
DQB1	06:03	IgA	965	+	0.0725389	0.00123216	0.00575006	0.0463374	0.15018	Four-digit Multi-ethnic HLA v2 (2022)	3.32.0
DQB1	06:04	IgA	965	+	0.0233161	0.34149	0.796809	0.0833038	0.0792802	Four-digit Multi-ethnic HLA v2 (2022)	3.32.0
DQB1	06:09	IgA	965	-	0.00518135	0.727305	0.823931	0.173405	-0.060486	Four-digit Multi-ethnic HLA v2 (2022)	3.32.0
DRB1	01:01	IgA	965	-	0.105181	7.63275e-06	0.000251881	0.0415453	-0.186951	Four-digit Multi-ethnic HLA v2 (2022)	3.32.0
DRB1	01:02	IgA	965	-	0.00725389	0.304529	0.984446	0.146616	-0.150621	Four-digit Multi-ethnic HLA v2 (2022)	3.32.0
DRB1	01:03	IgA	965	-	0.00103627	0.480802	0.984446	0.387143	-0.273047	Four-digit Multi-ethnic HLA v2 (2022)	3.32.0
DRB1	03:01	IgA	965	+	0.129016	1.70038e-05	0.000280563	0.0359209	0.155286	Four-digit Multi-ethnic HLA v2 (2022)	3.32.0
DRB1	04:01	IgA	965	-	0.0943005	0.770491	0.984446	0.04238	-0.0123671	Four-digit Multi-ethnic HLA v2 (2022)	3.32.0
DRB1	04:02	IgA	965	-	0.00362694	0.865823	0.984446	0.206694	-0.0349337	Four-digit Multi-ethnic HLA v2 (2022)	3.32.0
DRB1	04:03	IgA	965	-	0.00259067	0.67478	0.984446	0.246294	-0.103376	Four-digit Multi-ethnic HLA v2 (2022)	3.32.0
DRB1	04:04	IgA	965	+	0.019171	0.976649	0.984446	0.091387	0.00267566	Four-digit Multi-ethnic HLA v2 (2022)	3.32.0
DRB1	04:05	IgA	965	-	0.00414508	0.608593	0.984446	0.193326	-0.0990318	Four-digit Multi-ethnic HLA v2 (2022)	3.32.0
DRB1	04:07	IgA	965	+	0.00621762	0.726799	0.984446	0.158756	0.0554836	Four-digit Multi-ethnic HLA v2 (2022)	3.32.0
DRB1	04:08	IgA	965	+	0.00414508	0.304479	0.984446	0.193706	0.199018	Four-digit Multi-ethnic HLA v2 (2022)	3.32.0
DRB1	07:01	IgA	965	-	0.129016	0.467405	0.984446	0.0372149	-0.0270551	Four-digit Multi-ethnic HLA v2 (2022)	3.32.0
DRB1	08:01	IgA	965	+	0.0331606	0.568641	0.984446	0.068352	0.0389779	Four-digit Multi-ethnic HLA v2 (2022)	3.32.0
DRB1	08:03	IgA	965	+	0.00207254	0.628977	0.984446	0.27351	0.132194	Four-digit Multi-ethnic HLA v2 (2022)	3.32.0
DRB1	08:04	IgA	965	-	0.00259067	0.0968132	0.456405	0.243961	-0.405497	Four-digit Multi-ethnic HLA v2 (2022)	3.32.0
DRB1	09:01	IgA	965	+	0.00932642	0.956877	0.984446	0.129854	0.00702349	Four-digit Multi-ethnic HLA v2 (2022)	3.32.0
DRB1	10:01	IgA	965	-	0.00932642	0.543034	0.984446	0.129629	-0.0788728	Four-digit Multi-ethnic HLA v2 (2022)	3.32.0
DRB1	11:01	IgA	965	-	0.065285	0.915788	0.984446	0.0498179	-0.00526917	Four-digit Multi-ethnic HLA v2 (2022)	3.32.0
DRB1	11:02	IgA	965	-	0.000518135	0.820282	0.984446	0.545098	-0.12387	Four-digit Multi-ethnic HLA v2 (2022)	3.32.0
DRB1	11:03	IgA	965	+	0.00829016	0.865677	0.984446	0.129593	0.0219268	Four-digit Multi-ethnic HLA v2 (2022)	3.32.0
DRB1	11:04	IgA	965	+	0.0243523	0.616349	0.984446	0.0818253	0.0410104	Four-digit Multi-ethnic HLA v2 (2022)	3.32.0
DRB1	12:01	IgA	965	-	0.0186528	0.0389269	0.256917	0.0928531	-0.192002	Four-digit Multi-ethnic HLA v2 (2022)	3.32.0
DRB1	13:01	IgA	965	+	0.0704663	0.000523662	0.00576029	0.0470906	0.163884	Four-digit Multi-ethnic HLA v2 (2022)	3.32.0
DRB1	13:02	IgA	965	+	0.0290155	0.528396	0.984446	0.0750986	0.0473638	Four-digit Multi-ethnic HLA v2 (2022)	3.32.0
DRB1	13:03	IgA	965	+	0.019171	0.472667	0.984446	0.091425	0.0656825	Four-digit Multi-ethnic HLA v2 (2022)	3.32.0
DRB1	13:05	IgA	965	+	0.0015544	0.984446	0.984446	0.315928	0.00616085	Four-digit Multi-ethnic HLA v2 (2022)	3.32.0
DRB1	14:01	IgA	965	+	0.0212435	0.913483	0.984446	0.0870112	0.00945598	Four-digit Multi-ethnic HLA v2 (2022)	3.32.0
DRB1	14:04	IgA	965	-	0.00207254	0.825722	0.984446	0.273331	-0.0602018	Four-digit Multi-ethnic HLA v2 (2022)	3.32.0
DRB1	15:01	IgA	965	-	0.133161	0.0120108	0.099089	0.0370397	-0.0932154	Four-digit Multi-ethnic HLA v2 (2022)	3.32.0
DRB1	15:02	IgA	965	-	0.0119171	0.538955	0.984446	0.114981	-0.0706688	Four-digit Multi-ethnic HLA v2 (2022)	3.32.0
DRB1	15:13	IgA	965	+	0.00414508	0.0568226	0.312525	0.193417	0.368842	Four-digit Multi-ethnic HLA v2 (2022)	3.32.0
DRB1	16:01	IgA	965	+	0.0253886	0.333223	0.984446	0.0784055	0.0759069	Four-digit Multi-ethnic HLA v2 (2022)	3.32.0
DRB1	16:02	IgA	965	+	0.000518135	0.87416	0.984446	0.546662	0.0866014	Four-digit Multi-ethnic HLA v2 (2022)	3.32.0
A	01:01	IgG4	965	+	0.151295	0.32366	0.978334	0.0730208	0.0721062	Four-digit Multi-ethnic HLA v2 (2022)	3.32.0
A	01:02	IgG4	965	+	0.000518135	0.654615	0.978334	1.16123	0.519649	Four-digit Multi-ethnic HLA v2 (2022)	3.32.0
A	02:01	IgG4	965	-	0.306218	0.734005	0.978334	0.0584791	-0.0198772	Four-digit Multi-ethnic HLA v2 (2022)	3.32.0
A	02:05	IgG4	965	-	0.00932642	0.105313	0.978334	0.261342	-0.423677	Four-digit Multi-ethnic HLA v2 (2022)	3.32.0
A	02:06	IgG4	965	+	0.00259067	0.729573	0.978334	0.519372	0.179596	Four-digit Multi-ethnic HLA v2 (2022)	3.32.0
A	02:17	IgG4	965	+	0.000518135	0.900739	0.986592	1.15986	0.144706	Four-digit Multi-ethnic HLA v2 (2022)	3.32.0
A	03:01	IgG4	965	-	0.145596	0.528	0.978334	0.0733801	-0.0463243	Four-digit Multi-ethnic HLA v2 (2022)	3.32.0
A	03:02	IgG4	965	+	0.0015544	0.356564	0.978334	0.669073	0.617138	Four-digit Multi-ethnic HLA v2 (2022)	3.32.0
A	11:01	IgG4	965	-	0.0621762	0.710175	0.978334	0.10787	-0.0400985	Four-digit Multi-ethnic HLA v2 (2022)	3.32.0
A	23:01	IgG4	965	-	0.0212435	0.540583	0.978334	0.185433	-0.113513	Four-digit Multi-ethnic HLA v2 (2022)	3.32.0
A	24:02	IgG4	965	+	0.0813472	0.689623	0.978334	0.0948451	0.0378894	Four-digit Multi-ethnic HLA v2 (2022)	3.32.0
A	24:03	IgG4	965	-	0.0015544	0.0914504	0.978334	0.668594	-1.12959	Four-digit Multi-ethnic HLA v2 (2022)	3.32.0
A	24:86	IgG4	965	+	0.000518135	0.691782	0.978334	1.16048	0.460199	Four-digit Multi-ethnic HLA v2 (2022)	3.32.0
A	25:01	IgG4	965	+	0.0259067	0.443885	0.978334	0.168276	0.128894	Four-digit Multi-ethnic HLA v2 (2022)	3.32.0
A	26:01	IgG4	965	-	0.0316062	0.910837	0.986592	0.150552	-0.0168636	Four-digit Multi-ethnic HLA v2 (2022)	3.32.0
A	26:08	IgG4	965	+	0.000518135	0.794176	0.978334	1.15923	0.302518	Four-digit Multi-ethnic HLA v2 (2022)	3.32.0
A	29:01	IgG4	965	-	0.00103627	0.986592	0.986592	0.820525	-0.0137931	Four-digit Multi-ethnic HLA v2 (2022)	3.32.0
A	29:02	IgG4	965	+	0.0274611	0.803631	0.978334	0.157614	0.0392017	Four-digit Multi-ethnic HLA v2 (2022)	3.32.0
A	30:01	IgG4	965	+	0.0145078	0.432187	0.978334	0.214426	0.168493	Four-digit Multi-ethnic HLA v2 (2022)	3.32.0
A	30:02	IgG4	965	-	0.00259067	0.263376	0.978334	0.519235	-0.581079	Four-digit Multi-ethnic HLA v2 (2022)	3.32.0
A	31:01	IgG4	965	-	0.0212435	0.506628	0.978334	0.1765	-0.117258	Four-digit Multi-ethnic HLA v2 (2022)	3.32.0
A	32:01	IgG4	965	+	0.0300518	0.554613	0.978334	0.149209	0.088193	Four-digit Multi-ethnic HLA v2 (2022)	3.32.0
A	33:01	IgG4	965	+	0.00880829	0.78646	0.978334	0.28331	0.0767731	Four-digit Multi-ethnic HLA v2 (2022)	3.32.0
A	33:03	IgG4	965	+	0.00259067	0.19349	0.978334	0.518729	0.674989	Four-digit Multi-ethnic HLA v2 (2022)	3.32.0
A	66:01	IgG4	965	+	0.00569948	0.456903	0.978334	0.3515	0.261607	Four-digit Multi-ethnic HLA v2 (2022)	3.32.0
A	68:01	IgG4	965	+	0.0357513	0.926091	0.986592	0.14041	0.0130284	Four-digit Multi-ethnic HLA v2 (2022)	3.32.0
A	68:02	IgG4	965	-	0.00569948	0.0989909	0.978334	0.350075	-0.578103	Four-digit Multi-ethnic HLA v2 (2022)	3.32.0
A	69:01	IgG4	965	-	0.000518135	0.973964	0.986592	1.15829	-0.0378134	Four-digit Multi-ethnic HLA v2 (2022)	3.32.0
B	07:02	IgG4	965	+	0.129016	0.612111	0.859319	0.0787575	0.0399481	Four-digit Multi-ethnic HLA v2 (2022)	3.32.0
B	07:04	IgG4	965	+	0.00207254	0.840903	0.958035	0.581226	0.116706	Four-digit Multi-ethnic HLA v2 (2022)	3.32.0
B	07:05	IgG4	965	-	0.00207254	0.647256	0.859319	0.580717	-0.265807	Four-digit Multi-ethnic HLA v2 (2022)	3.32.0
B	08:01	IgG4	965	+	0.114508	0.110578	0.588869	0.0826308	0.131968	Four-digit Multi-ethnic HLA v2 (2022)	3.32.0
B	13:02	IgG4	965	+	0.0404145	0.408507	0.859319	0.133379	0.110289	Four-digit Multi-ethnic HLA v2 (2022)	3.32.0
B	14:01	IgG4	965	-	0.00259067	0.000148034	0.00725365	0.515903	-1.96542	Four-digit Multi-ethnic HLA v2 (2022)	3.32.0
B	14:02	IgG4	965	-	0.0181347	0.240076	0.859319	0.193741	-0.227748	Four-digit Multi-ethnic HLA v2 (2022)	3.32.0
B	15:01	IgG4	965	+	0.0772021	0.0966968	0.588869	0.0993997	0.165273	Four-digit Multi-ethnic HLA v2 (2022)	3.32.0
B	15:03	IgG4	965	-	0.00310881	0.958035	0.958035	0.474592	-0.0249794	Four-digit Multi-ethnic HLA v2 (2022)	3.32.0
B	15:07	IgG4	965	+	0.000518135	0.883044	0.958035	1.15843	0.170465	Four-digit Multi-ethnic HLA v2 (2022)	3.32.0
B	15:17	IgG4	965	+	0.00103627	0.358419	0.859319	0.818213	0.751793	Four-digit Multi-ethnic HLA v2 (2022)	3.32.0
B	18:01	IgG4	965	-	0.0471503	0.611787	0.859319	0.127765	-0.0648651	Four-digit Multi-ethnic HLA v2 (2022)	3.32.0
B	18:03	IgG4	965	-	0.00259067	0.945625	0.958035	0.520581	-0.0355141	Four-digit Multi-ethnic HLA v2 (2022)	3.32.0
B	27:02	IgG4	965	-	0.00880829	0.0362289	0.355043	0.282813	-0.593144	Four-digit Multi-ethnic HLA v2 (2022)	3.32.0
B	27:05	IgG4	965	+	0.034715	0.328142	0.859319	0.146548	0.143377	Four-digit Multi-ethnic HLA v2 (2022)	3.32.0
B	27:07	IgG4	965	-	0.000518135	0.150538	0.614697	1.15933	-1.66803	Four-digit Multi-ethnic HLA v2 (2022)	3.32.0
B	35:01	IgG4	965	+	0.061658	0.531629	0.859319	0.110419	0.0690947	Four-digit Multi-ethnic HLA v2 (2022)	3.32.0
B	35:02	IgG4	965	-	0.00673575	0.861266	0.958035	0.323783	-0.0566004	Four-digit Multi-ethnic HLA v2 (2022)	3.32.0
B	35:03	IgG4	965	-	0.0202073	0.540059	0.859319	0.189419	-0.116103	Four-digit Multi-ethnic HLA v2 (2022)	3.32.0
B	35:08	IgG4	965	-	0.00414508	0.0899318	0.588869	0.411266	-0.698115	Four-digit Multi-ethnic HLA v2 (2022)	3.32.0
B	37:01	IgG4	965	+	0.0108808	0.770819	0.958035	0.255479	0.074443	Four-digit Multi-ethnic HLA v2 (2022)	3.32.0
B	38:01	IgG4	965	+	0.0202073	0.540402	0.859319	0.189276	0.115917	Four-digit Multi-ethnic HLA v2 (2022)	3.32.0
B	39:01	IgG4	965	-	0.00984456	0.14264	0.614697	0.267745	-0.392845	Four-digit Multi-ethnic HLA v2 (2022)	3.32.0
B	39:06	IgG4	965	+	0.00621762	0.455409	0.859319	0.336878	0.251558	Four-digit Multi-ethnic HLA v2 (2022)	3.32.0
B	39:24	IgG4	965	+	0.000518135	0.534408	0.859319	1.1609	0.721522	Four-digit Multi-ethnic HLA v2 (2022)	3.32.0
B	40:01	IgG4	965	+	0.0554404	0.838172	0.958035	0.117495	0.0240028	Four-digit Multi-ethnic HLA v2 (2022)	3.32.0
B	40:02	IgG4	965	-	0.0170984	0.852332	0.958035	0.204966	-0.0381635	Four-digit Multi-ethnic HLA v2 (2022)	3.32.0
B	41:01	IgG4	965	+	0.00518135	0.41461	0.859319	0.367887	0.300255	Four-digit Multi-ethnic HLA v2 (2022)	3.32.0
B	41:02	IgG4	965	+	0.00777202	0.332817	0.859319	0.301324	0.291967	Four-digit Multi-ethnic HLA v2 (2022)	3.32.0
B	44:02	IgG4	965	-	0.0803109	0.0629069	0.513739	0.0951532	-0.177177	Four-digit Multi-ethnic HLA v2 (2022)	3.32.0
B	44:03	IgG4	965	+	0.0398964	0.609099	0.859319	0.135845	0.0694885	Four-digit Multi-ethnic HLA v2 (2022)	3.32.0
B	44:05	IgG4	965	+	0.00569948	0.341053	0.859319	0.351011	0.33436	Four-digit Multi-ethnic HLA v2 (2022)	3.32.0
B	45:01	IgG4	965	-	0.00673575	0.608001	0.859319	0.323257	-0.165863	Four-digit Multi-ethnic HLA v2 (2022)	3.32.0
B	47:01	IgG4	965	+	0.00259067	0.609234	0.859319	0.520348	0.266072	Four-digit Multi-ethnic HLA v2 (2022)	3.32.0
B	48:01	IgG4	965	-	0.000518135	0.000923142	0.022617	1.15405	-3.83533	Four-digit Multi-ethnic HLA v2 (2022)	3.32.0
B	49:01	IgG4	965	-	0.011399	0.0203917	0.249798	0.248892	-0.57816	Four-digit Multi-ethnic HLA v2 (2022)	3.32.0
B	50:01	IgG4	965	+	0.0176166	0.899665	0.958035	0.196681	0.0248051	Four-digit Multi-ethnic HLA v2 (2022)	3.32.0
B	51:01	IgG4	965	-	0.042487	0.120177	0.588869	0.130002	-0.202207	Four-digit Multi-ethnic HLA v2 (2022)	3.32.0
B	51:05	IgG4	965	-	0.0015544	0.942982	0.958035	0.668894	-0.0478533	Four-digit Multi-ethnic HLA v2 (2022)	3.32.0
B	51:07	IgG4	965	-	0.00103627	0.492783	0.859319	0.819393	-0.562229	Four-digit Multi-ethnic HLA v2 (2022)	3.32.0
B	51:08	IgG4	965	+	0.000518135	0.625772	0.859319	1.15823	0.565037	Four-digit Multi-ethnic HLA v2 (2022)	3.32.0
B	52:01	IgG4	965	+	0.00984456	0.644861	0.859319	0.26836	0.12373	Four-digit Multi-ethnic HLA v2 (2022)	3.32.0
B	53:01	IgG4	965	+	0.00103627	0.890788	0.958035	0.818946	0.112478	Four-digit Multi-ethnic HLA v2 (2022)	3.32.0
B	55:01	IgG4	965	+	0.0145078	0.648874	0.859319	0.222994	0.101567	Four-digit Multi-ethnic HLA v2 (2022)	3.32.0
B	56:01	IgG4	965	+	0.00880829	0.790925	0.958035	0.283994	0.0753105	Four-digit Multi-ethnic HLA v2 (2022)	3.32.0
B	57:01	IgG4	965	-	0.0316062	0.612521	0.859319	0.148104	-0.0750359	Four-digit Multi-ethnic HLA v2 (2022)	3.32.0
B	57:03	IgG4	965	-	0.00103627	0.00799447	0.130576	0.81702	-2.17154	Four-digit Multi-ethnic HLA v2 (2022)	3.32.0
B	58:01	IgG4	965	+	0.00569948	0.454263	0.859319	0.351137	0.262873	Four-digit Multi-ethnic HLA v2 (2022)	3.32.0
B	73:01	IgG4	965	+	0.000518135	0.578172	0.859319	1.1607	0.645636	Four-digit Multi-ethnic HLA v2 (2022)	3.32.0
C	01:02	IgG4	965	-	0.0295337	0.954137	0.973486	0.158752	-0.00913256	Four-digit Multi-ethnic HLA v2 (2022)	3.32.0
C	02:02	IgG4	965	-	0.0564767	0.973486	0.973486	0.113412	-0.00377039	Four-digit Multi-ethnic HLA v2 (2022)	3.32.0
C	03:02	IgG4	965	+	0.00259067	0.0644209	0.354315	0.519593	0.961972	Four-digit Multi-ethnic HLA v2 (2022)	3.32.0
C	03:03	IgG4	965	+	0.0518135	0.278724	0.973486	0.119716	0.129749	Four-digit Multi-ethnic HLA v2 (2022)	3.32.0
C	03:04	IgG4	965	+	0.0911917	0.641325	0.973486	0.0920993	0.0429178	Four-digit Multi-ethnic HLA v2 (2022)	3.32.0
C	04:01	IgG4	965	+	0.123834	0.878447	0.973486	0.0793083	0.0121325	Four-digit Multi-ethnic HLA v2 (2022)	3.32.0
C	05:01	IgG4	965	-	0.0626943	0.0219633	0.161064	0.109803	-0.251971	Four-digit Multi-ethnic HLA v2 (2022)	3.32.0
C	06:02	IgG4	965	+	0.109845	0.862811	0.973486	0.0814769	0.0140827	Four-digit Multi-ethnic HLA v2 (2022)	3.32.0
C	07:01	IgG4	965	+	0.153886	0.793633	0.973486	0.0737443	0.0192966	Four-digit Multi-ethnic HLA v2 (2022)	3.32.0
C	07:02	IgG4	965	+	0.140933	0.64532	0.973486	0.0744205	0.0342646	Four-digit Multi-ethnic HLA v2 (2022)	3.32.0
C	07:04	IgG4	965	+	0.0207254	0.798697	0.973486	0.182853	0.0466467	Four-digit Multi-ethnic HLA v2 (2022)	3.32.0
C	08:01	IgG4	965	-	0.000518135	0.000923142	0.0203091	1.15405	-3.83533	Four-digit Multi-ethnic HLA v2 (2022)	3.32.0
C	08:02	IgG4	965	-	0.0207254	0.0173035	0.161064	0.177776	-0.423878	Four-digit Multi-ethnic HLA v2 (2022)	3.32.0
C	12:02	IgG4	965	+	0.00932642	0.611677	0.973486	0.275398	0.13986	Four-digit Multi-ethnic HLA v2 (2022)	3.32.0
C	12:03	IgG4	965	+	0.057513	0.910602	0.973486	0.11739	0.013184	Four-digit Multi-ethnic HLA v2 (2022)	3.32.0
C	14:02	IgG4	965	-	0.0108808	0.395926	0.973486	0.255515	-0.217009	Four-digit Multi-ethnic HLA v2 (2022)	3.32.0
C	15:02	IgG4	965	-	0.0196891	0.806665	0.973486	0.186692	-0.045702	Four-digit Multi-ethnic HLA v2 (2022)	3.32.0
C	15:05	IgG4	965	-	0.00310881	0.902244	0.973486	0.474275	-0.0582695	Four-digit Multi-ethnic HLA v2 (2022)	3.32.0
C	16:01	IgG4	965	+	0.0181347	0.628837	0.973486	0.199296	0.0963638	Four-digit Multi-ethnic HLA v2 (2022)	3.32.0
C	16:02	IgG4	965	-	0.00310881	0.845015	0.973486	0.474511	-0.0927837	Four-digit Multi-ethnic HLA v2 (2022)	3.32.0
C	16:04	IgG4	965	+	0.0015544	0.624398	0.973486	0.669697	0.328008	Four-digit Multi-ethnic HLA v2 (2022)	3.32.0
C	17:01	IgG4	965	+	0.0119171	0.311485	0.973486	0.244541	0.247634	Four-digit Multi-ethnic HLA v2 (2022)	3.32.0
DPB1	01:01	IgG4	965	+	0.0492228	0.952704	0.952704	0.117294	0.00695865	Four-digit Multi-ethnic HLA v2 (2022)	3.32.0
DPB1	02:01	IgG4	965	-	0.120207	0.631181	0.887537	0.0822327	-0.0394898	Four-digit Multi-ethnic HLA v2 (2022)	3.32.0
DPB1	02:02	IgG4	965	+	0.00207254	0.471932	0.887537	0.581478	0.418446	Four-digit Multi-ethnic HLA v2 (2022)	3.32.0
DPB1	03:01	IgG4	965	-	0.0974093	0.604268	0.887537	0.0894176	-0.046358	Four-digit Multi-ethnic HLA v2 (2022)	3.32.0
DPB1	04:01	IgG4	965	+	0.441969	0.564316	0.887537	0.053808	0.031028	Four-digit Multi-ethnic HLA v2 (2022)	3.32.0
DPB1	04:02	IgG4	965	-	0.140415	0.367002	0.887537	0.0765263	-0.0690673	Four-digit Multi-ethnic HLA v2 (2022)	3.32.0
DPB1	05:01	IgG4	965	-	0.0139896	0.354498	0.887537	0.217791	-0.201751	Four-digit Multi-ethnic HLA v2 (2022)	3.32.0
DPB1	06:01	IgG4	965	+	0.0124352	0.203843	0.881175	0.239013	0.303917	Four-digit Multi-ethnic HLA v2 (2022)	3.32.0
DPB1	09:01	IgG4	965	+	0.00932642	0.751551	0.89833	0.275541	0.0872598	Four-digit Multi-ethnic HLA v2 (2022)	3.32.0
DPB1	10:01	IgG4	965	+	0.0134715	0.418092	0.887537	0.23024	0.186514	Four-digit Multi-ethnic HLA v2 (2022)	3.32.0
DPB1	11:01	IgG4	965	+	0.0119171	0.220294	0.881175	0.233854	0.286834	Four-digit Multi-ethnic HLA v2 (2022)	3.32.0
DPB1	13:01	IgG4	965	+	0.0202073	0.76358	0.89833	0.189206	0.0569262	Four-digit Multi-ethnic HLA v2 (2022)	3.32.0
DPB1	14:01	IgG4	965	+	0.0124352	0.665653	0.887537	0.239599	0.103568	Four-digit Multi-ethnic HLA v2 (2022)	3.32.0
DPB1	15:01	IgG4	965	+	0.00984456	0.934226	0.952704	0.268949	0.0222018	Four-digit Multi-ethnic HLA v2 (2022)	3.32.0
DPB1	16:01	IgG4	965	-	0.00725389	0.47566	0.887537	0.311374	-0.22219	Four-digit Multi-ethnic HLA v2 (2022)	3.32.0
DPB1	17:01	IgG4	965	-	0.011399	0.0250556	0.439697	0.250579	-0.562319	Four-digit Multi-ethnic HLA v2 (2022)	3.32.0
DPB1	19:01	IgG4	965	+	0.011399	0.0855502	0.570334	0.238539	0.410557	Four-digit Multi-ethnic HLA v2 (2022)	3.32.0
DPB1	20:01	IgG4	965	-	0.00207254	0.0439697	0.439697	0.577934	-1.16572	Four-digit Multi-ethnic HLA v2 (2022)	3.32.0
DPB1	23:01	IgG4	965	+	0.0103627	0.517958	0.887537	0.261639	0.169211	Four-digit Multi-ethnic HLA v2 (2022)	3.32.0
DPB1	45:01	IgG4	965	+	0.000518135	0.842312	0.935902	1.16051	0.230931	Four-digit Multi-ethnic HLA v2 (2022)	3.32.0
DQA1	01:01	IgG4	965	-	0.13886	0.107993	0.432117	0.0798275	-0.128426	Four-digit Multi-ethnic HLA v2 (2022)	3.32.0
DQA1	01:02	IgG4	965	+	0.188601	0.30442	0.547956	0.0673047	0.0691591	Four-digit Multi-ethnic HLA v2 (2022)	3.32.0
DQA1	01:03	IgG4	965	+	0.080829	0.00170954	0.0153858	0.0945578	0.297426	Four-digit Multi-ethnic HLA v2 (2022)	3.32.0
DQA1	01:07	IgG4	965	-	0.00932642	0.827533	0.827533	0.275047	-0.0599398	Four-digit Multi-ethnic HLA v2 (2022)	3.32.0
DQA1	02:01	IgG4	965	+	0.130052	0.769833	0.827533	0.0784884	0.0229717	Four-digit Multi-ethnic HLA v2 (2022)	3.32.0
DQA1	03:01	IgG4	965	-	0.148187	0.144039	0.432117	0.0723196	-0.105739	Four-digit Multi-ethnic HLA v2 (2022)	3.32.0
DQA1	04:01	IgG4	965	-	0.034715	0.559901	0.765691	0.142199	-0.0829297	Four-digit Multi-ethnic HLA v2 (2022)	3.32.0
DQA1	05:01	IgG4	965	-	0.266839	0.595537	0.765691	0.0583167	-0.0309665	Four-digit Multi-ethnic HLA v2 (2022)	3.32.0
DQA1	06:01	IgG4	965	+	0.00259067	0.219122	0.493024	0.519597	0.638934	Four-digit Multi-ethnic HLA v2 (2022)	3.32.0
DQB1	02:01	IgG4	965	+	0.221762	0.0173465	0.0809504	0.0631806	0.150586	Four-digit Multi-ethnic HLA v2 (2022)	3.32.0
DQB1	03:01	IgG4	965	-	0.182383	0.00217003	0.0151902	0.0663645	-0.204022	Four-digit Multi-ethnic HLA v2 (2022)	3.32.0
DQB1	03:02	IgG4	965	-	0.0937824	0.306681	0.591473	0.0883412	-0.0903518	Four-digit Multi-ethnic HLA v2 (2022)	3.32.0
DQB1	03:03	IgG4	965	+	0.0455959	0.926667	0.926667	0.12346	0.0113661	Four-digit Multi-ethnic HLA v2 (2022)	3.32.0
DQB1	03:04	IgG4	965	-	0.00310881	0.169833	0.475532	0.474997	-0.65254	Four-digit Multi-ethnic HLA v2 (2022)	3.32.0
DQB1	04:02	IgG4	965	-	0.0357513	0.464729	0.591473	0.140342	-0.102643	Four-digit Multi-ethnic HLA v2 (2022)	3.32.0
DQB1	05:01	IgG4	965	-	0.121762	0.0700011	0.245004	0.0830742	-0.150691	Four-digit Multi-ethnic HLA v2 (2022)	3.32.0
DQB1	05:02	IgG4	965	+	0.0300518	0.442931	0.591473	0.15153	0.11631	Four-digit Multi-ethnic HLA v2 (2022)	3.32.0
DQB1	05:03	IgG4	965	-	0.0233161	0.648646	0.698541	0.17668	-0.0805289	Four-digit Multi-ethnic HLA v2 (2022)	3.32.0
DQB1	06:01	IgG4	965	+	0.0119171	0.464064	0.591473	0.244358	0.178983	Four-digit Multi-ethnic HLA v2 (2022)	3.32.0
DQB1	06:02	IgG4	965	+	0.129534	0.31953	0.591473	0.0794175	0.0790952	Four-digit Multi-ethnic HLA v2 (2022)	3.32.0
DQB1	06:03	IgG4	965	+	0.0725389	0.0014949	0.0151902	0.0984148	0.313441	Four-digit Multi-ethnic HLA v2 (2022)	3.32.0
DQB1	06:04	IgG4	965	-	0.0233161	0.589905	0.688222	0.176951	-0.095404	Four-digit Multi-ethnic HLA v2 (2022)	3.32.0
DQB1	06:09	IgG4	965	+	0.00518135	0.447998	0.591473	0.368134	0.279439	Four-digit Multi-ethnic HLA v2 (2022)	3.32.0
DRB1	01:01	IgG4	965	-	0.105181	0.0361586	0.241933	0.0889447	-0.186614	Four-digit Multi-ethnic HLA v2 (2022)	3.32.0
DRB1	01:02	IgG4	965	+	0.00725389	0.974018	0.983338	0.311507	0.0101484	Four-digit Multi-ethnic HLA v2 (2022)	3.32.0
DRB1	01:03	IgG4	965	-	0.00103627	0.825735	0.983338	0.822283	-0.181095	Four-digit Multi-ethnic HLA v2 (2022)	3.32.0
DRB1	03:01	IgG4	965	+	0.129016	0.0366566	0.241933	0.0768429	0.160794	Four-digit Multi-ethnic HLA v2 (2022)	3.32.0
DRB1	04:01	IgG4	965	-	0.0943005	0.0791541	0.404248	0.0898522	-0.157914	Four-digit Multi-ethnic HLA v2 (2022)	3.32.0
DRB1	04:02	IgG4	965	+	0.00362694	0.195738	0.609333	0.438534	0.567767	Four-digit Multi-ethnic HLA v2 (2022)	3.32.0
DRB1	04:03	IgG4	965	-	0.00259067	0.937837	0.983338	0.523046	-0.0408022	Four-digit Multi-ethnic HLA v2 (2022)	3.32.0
DRB1	04:04	IgG4	965	-	0.019171	0.814483	0.983338	0.194053	-0.0455464	Four-digit Multi-ethnic HLA v2 (2022)	3.32.0
DRB1	04:05	IgG4	965	-	0.00414508	0.0857495	0.404248	0.409948	-0.705124	Four-digit Multi-ethnic HLA v2 (2022)	3.32.0
DRB1	04:07	IgG4	965	+	0.00621762	0.551073	0.983338	0.337075	0.201019	Four-digit Multi-ethnic HLA v2 (2022)	3.32.0
DRB1	04:08	IgG4	965	-	0.00414508	0.954398	0.983338	0.411556	-0.0235407	Four-digit Multi-ethnic HLA v2 (2022)	3.32.0
DRB1	07:01	IgG4	965	+	0.129016	0.888644	0.983338	0.079046	0.011071	Four-digit Multi-ethnic HLA v2 (2022)	3.32.0
DRB1	08:01	IgG4	965	-	0.0331606	0.794821	0.983338	0.145164	-0.0377611	Four-digit Multi-ethnic HLA v2 (2022)	3.32.0
DRB1	08:03	IgG4	965	+	0.00207254	0.154519	0.56657	0.580249	0.826782	Four-digit Multi-ethnic HLA v2 (2022)	3.32.0
DRB1	08:04	IgG4	965	-	0.00259067	0.000770376	0.0179792	0.515736	-1.74013	Four-digit Multi-ethnic HLA v2 (2022)	3.32.0
DRB1	09:01	IgG4	965	+	0.00932642	0.203111	0.609333	0.27551	0.350892	Four-digit Multi-ethnic HLA v2 (2022)	3.32.0
DRB1	10:01	IgG4	965	+	0.00932642	0.362275	0.873343	0.275199	0.250837	Four-digit Multi-ethnic HLA v2 (2022)	3.32.0
DRB1	11:01	IgG4	965	-	0.065285	0.00207927	0.0228719	0.105265	-0.324966	Four-digit Multi-ethnic HLA v2 (2022)	3.32.0
DRB1	11:02	IgG4	965	+	0.000518135	0.644635	0.983338	1.15741	0.533998	Four-digit Multi-ethnic HLA v2 (2022)	3.32.0
DRB1	11:03	IgG4	965	-	0.00829016	0.229623	0.631463	0.274984	-0.330558	Four-digit Multi-ethnic HLA v2 (2022)	3.32.0
DRB1	11:04	IgG4	965	-	0.0243523	0.867038	0.983338	0.173775	-0.0291016	Four-digit Multi-ethnic HLA v2 (2022)	3.32.0
DRB1	12:01	IgG4	965	+	0.0186528	0.981062	0.983338	0.197612	0.004692	Four-digit Multi-ethnic HLA v2 (2022)	3.32.0
DRB1	13:01	IgG4	965	+	0.0704663	0.00108965	0.0179792	0.100067	0.327848	Four-digit Multi-ethnic HLA v2 (2022)	3.32.0
DRB1	13:02	IgG4	965	-	0.0290155	0.983338	0.983338	0.159504	-0.00333191	Four-digit Multi-ethnic HLA v2 (2022)	3.32.0
DRB1	13:03	IgG4	965	+	0.019171	0.740274	0.983338	0.19418	0.0643876	Four-digit Multi-ethnic HLA v2 (2022)	3.32.0
DRB1	13:05	IgG4	965	-	0.0015544	0.940506	0.983338	0.670864	-0.0500821	Four-digit Multi-ethnic HLA v2 (2022)	3.32.0
DRB1	14:01	IgG4	965	-	0.0212435	0.796505	0.983338	0.184761	-0.0476582	Four-digit Multi-ethnic HLA v2 (2022)	3.32.0
DRB1	14:04	IgG4	965	-	0.00207254	0.115011	0.47442	0.579674	-0.914436	Four-digit Multi-ethnic HLA v2 (2022)	3.32.0
DRB1	15:01	IgG4	965	+	0.133161	0.370509	0.873343	0.0788799	0.0706718	Four-digit Multi-ethnic HLA v2 (2022)	3.32.0
DRB1	15:02	IgG4	965	+	0.0119171	0.783826	0.983338	0.244197	0.0670112	Four-digit Multi-ethnic HLA v2 (2022)	3.32.0
DRB1	15:13	IgG4	965	+	0.00414508	0.933975	0.983338	0.411495	0.034099	Four-digit Multi-ethnic HLA v2 (2022)	3.32.0
DRB1	16:01	IgG4	965	+	0.0253886	0.532058	0.983338	0.16654	0.104103	Four-digit Multi-ethnic HLA v2 (2022)	3.32.0
DRB1	16:02	IgG4	965	+	0.000518135	0.884368	0.983338	1.16083	0.168869	Four-digit Multi-ethnic HLA v2 (2022)	3.32.0
A	01:01	IgGt	965	+	0.151295	0.222157	0.828331	0.0483976	0.0591229	Four-digit Multi-ethnic HLA v2 (2022)	3.32.0
A	01:02	IgGt	965	+	0.000518135	0.863946	0.967461	0.769928	0.131965	Four-digit Multi-ethnic HLA v2 (2022)	3.32.0
A	02:01	IgGt	965	-	0.306218	0.527451	0.853884	0.0387642	-0.0245041	Four-digit Multi-ethnic HLA v2 (2022)	3.32.0
A	02:05	IgGt	965	-	0.00932642	0.502855	0.853884	0.173459	-0.116262	Four-digit Multi-ethnic HLA v2 (2022)	3.32.0
A	02:06	IgGt	965	-	0.00259067	0.609933	0.853884	0.344304	-0.175711	Four-digit Multi-ethnic HLA v2 (2022)	3.32.0
A	02:17	IgGt	965	+	0.000518135	0.32068	0.828331	0.768565	0.763629	Four-digit Multi-ethnic HLA v2 (2022)	3.32.0
A	03:01	IgGt	965	-	0.145596	0.153536	0.828331	0.0486073	-0.0694251	Four-digit Multi-ethnic HLA v2 (2022)	3.32.0
A	03:02	IgGt	965	+	0.0015544	0.584455	0.853884	0.443704	0.242739	Four-digit Multi-ethnic HLA v2 (2022)	3.32.0
A	11:01	IgGt	965	-	0.0621762	0.489588	0.853884	0.0715018	-0.0494242	Four-digit Multi-ethnic HLA v2 (2022)	3.32.0
A	23:01	IgGt	965	+	0.0212435	0.213783	0.828331	0.122862	0.152847	Four-digit Multi-ethnic HLA v2 (2022)	3.32.0
A	24:02	IgGt	965	+	0.0813472	0.307072	0.828331	0.0628505	0.064229	Four-digit Multi-ethnic HLA v2 (2022)	3.32.0
A	24:03	IgGt	965	+	0.0015544	0.243077	0.828331	0.443603	0.518151	Four-digit Multi-ethnic HLA v2 (2022)	3.32.0
A	24:86	IgGt	965	-	0.000518135	0.926811	0.967461	0.769427	-0.0706966	Four-digit Multi-ethnic HLA v2 (2022)	3.32.0
A	25:01	IgGt	965	-	0.0259067	0.932909	0.967461	0.111596	-0.00939723	Four-digit Multi-ethnic HLA v2 (2022)	3.32.0
A	26:01	IgGt	965	+	0.0316062	0.177463	0.828331	0.0997175	0.134579	Four-digit Multi-ethnic HLA v2 (2022)	3.32.0
A	26:08	IgGt	965	-	0.000518135	0.987382	0.987382	0.768563	-0.0121577	Four-digit Multi-ethnic HLA v2 (2022)	3.32.0
A	29:01	IgGt	965	-	0.00103627	0.434449	0.853884	0.543811	-0.425222	Four-digit Multi-ethnic HLA v2 (2022)	3.32.0
A	29:02	IgGt	965	-	0.0274611	0.825223	0.967461	0.104495	-0.0230821	Four-digit Multi-ethnic HLA v2 (2022)	3.32.0
A	30:01	IgGt	965	-	0.0145078	0.915176	0.967461	0.142203	-0.0151503	Four-digit Multi-ethnic HLA v2 (2022)	3.32.0
A	30:02	IgGt	965	-	0.00259067	0.303099	0.828331	0.344272	-0.354726	Four-digit Multi-ethnic HLA v2 (2022)	3.32.0
A	31:01	IgGt	965	+	0.0212435	0.629225	0.853884	0.117027	0.0565211	Four-digit Multi-ethnic HLA v2 (2022)	3.32.0
A	32:01	IgGt	965	-	0.0300518	0.80867	0.967461	0.0989365	-0.0239634	Four-digit Multi-ethnic HLA v2 (2022)	3.32.0
A	33:01	IgGt	965	+	0.00880829	0.325416	0.828331	0.187739	0.184715	Four-digit Multi-ethnic HLA v2 (2022)	3.32.0
A	33:03	IgGt	965	+	0.00259067	0.0723561	0.828331	0.343626	0.618134	Four-digit Multi-ethnic HLA v2 (2022)	3.32.0
A	66:01	IgGt	965	+	0.00569948	0.640413	0.853884	0.233075	0.108909	Four-digit Multi-ethnic HLA v2 (2022)	3.32.0
A	68:01	IgGt	965	-	0.0357513	0.394582	0.853884	0.093053	-0.0792552	Four-digit Multi-ethnic HLA v2 (2022)	3.32.0
A	68:02	IgGt	965	-	0.00569948	0.267433	0.828331	0.232271	-0.257737	Four-digit Multi-ethnic HLA v2 (2022)	3.32.0
A	69:01	IgGt	965	-	0.000518135	0.544326	0.853884	0.767763	-0.465649	Four-digit Multi-ethnic HLA v2 (2022)	3.32.0
B	07:02	IgGt	965	-	0.129016	0.290695	0.744227	0.0521905	-0.0551749	Four-digit Multi-ethnic HLA v2 (2022)	3.32.0
B	07:04	IgGt	965	-	0.00207254	0.297865	0.744227	0.385126	-0.401144	Four-digit Multi-ethnic HLA v2 (2022)	3.32.0
B	07:05	IgGt	965	+	0.00207254	0.777627	0.907232	0.385025	0.108767	Four-digit Multi-ethnic HLA v2 (2022)	3.32.0
B	08:01	IgGt	965	+	0.114508	0.0369359	0.744227	0.0547301	0.114353	Four-digit Multi-ethnic HLA v2 (2022)	3.32.0
B	13:02	IgGt	965	-	0.0404145	0.850035	0.94663	0.0884563	-0.0167293	Four-digit Multi-ethnic HLA v2 (2022)	3.32.0
B	14:01	IgGt	965	-	0.00259067	0.176349	0.744227	0.344284	-0.465845	Four-digit Multi-ethnic HLA v2 (2022)	3.32.0
B	14:02	IgGt	965	+	0.0181347	0.267818	0.744227	0.128455	0.142424	Four-digit Multi-ethnic HLA v2 (2022)	3.32.0
B	15:01	IgGt	965	+	0.0772021	0.963024	0.976326	0.0659942	0.00306025	Four-digit Multi-ethnic HLA v2 (2022)	3.32.0
B	15:03	IgGt	965	-	0.00310881	0.253346	0.744227	0.314427	-0.359374	Four-digit Multi-ethnic HLA v2 (2022)	3.32.0
B	15:07	IgGt	965	+	0.000518135	0.191914	0.744227	0.767334	1.00203	Four-digit Multi-ethnic HLA v2 (2022)	3.32.0
B	15:17	IgGt	965	+	0.00103627	0.104184	0.744227	0.541943	0.881439	Four-digit Multi-ethnic HLA v2 (2022)	3.32.0
B	18:01	IgGt	965	+	0.0471503	0.849099	0.94663	0.0847142	0.0161227	Four-digit Multi-ethnic HLA v2 (2022)	3.32.0
B	18:03	IgGt	965	-	0.00259067	0.726656	0.890153	0.345109	-0.120678	Four-digit Multi-ethnic HLA v2 (2022)	3.32.0
B	27:02	IgGt	965	-	0.00880829	0.127479	0.744227	0.187699	-0.286325	Four-digit Multi-ethnic HLA v2 (2022)	3.32.0
B	27:05	IgGt	965	-	0.034715	0.200448	0.744227	0.0971224	-0.124429	Four-digit Multi-ethnic HLA v2 (2022)	3.32.0
B	27:07	IgGt	965	-	0.000518135	0.475609	0.863143	0.769232	-0.548972	Four-digit Multi-ethnic HLA v2 (2022)	3.32.0
B	35:01	IgGt	965	-	0.061658	0.883017	0.961508	0.0732189	-0.0107767	Four-digit Multi-ethnic HLA v2 (2022)	3.32.0
B	35:02	IgGt	965	-	0.00673575	0.610131	0.877229	0.214633	-0.109475	Four-digit Multi-ethnic HLA v2 (2022)	3.32.0
B	35:03	IgGt	965	-	0.0202073	0.336591	0.744227	0.125544	-0.120699	Four-digit Multi-ethnic HLA v2 (2022)	3.32.0
B	35:08	IgGt	965	-	0.00414508	0.351998	0.744227	0.272944	-0.254159	Four-digit Multi-ethnic HLA v2 (2022)	3.32.0
B	37:01	IgGt	965	+	0.0108808	0.621047	0.877229	0.169361	0.0837537	Four-digit Multi-ethnic HLA v2 (2022)	3.32.0
B	38:01	IgGt	965	+	0.0202073	0.23911	0.744227	0.125418	0.147736	Four-digit Multi-ethnic HLA v2 (2022)	3.32.0
B	39:01	IgGt	965	-	0.00984456	0.450642	0.849287	0.177654	-0.134067	Four-digit Multi-ethnic HLA v2 (2022)	3.32.0
B	39:06	IgGt	965	+	0.00621762	0.518467	0.877229	0.223357	0.144277	Four-digit Multi-ethnic HLA v2 (2022)	3.32.0
B	39:24	IgGt	965	+	0.000518135	0.5593	0.877229	0.769665	0.44955	Four-digit Multi-ethnic HLA v2 (2022)	3.32.0
B	40:01	IgGt	965	-	0.0554404	0.904989	0.96401	0.0778972	-0.00930042	Four-digit Multi-ethnic HLA v2 (2022)	3.32.0
B	40:02	IgGt	965	+	0.0170984	0.195461	0.744227	0.13577	0.17589	Four-digit Multi-ethnic HLA v2 (2022)	3.32.0
B	41:01	IgGt	965	+	0.00518135	0.159751	0.744227	0.243731	0.342931	Four-digit Multi-ethnic HLA v2 (2022)	3.32.0
B	41:02	IgGt	965	+	0.00777202	0.664324	0.890153	0.199848	0.0867509	Four-digit Multi-ethnic HLA v2 (2022)	3.32.0
B	44:02	IgGt	965	-	0.0803109	0.626592	0.877229	0.0631902	-0.0307538	Four-digit Multi-ethnic HLA v2 (2022)	3.32.0
B	44:03	IgGt	965	+	0.0398964	0.321982	0.744227	0.0900272	0.0892086	Four-digit Multi-ethnic HLA v2 (2022)	3.32.0
B	44:05	IgGt	965	+	0.00569948	0.7606	0.907232	0.232809	0.0709556	Four-digit Multi-ethnic HLA v2 (2022)	3.32.0
B	45:01	IgGt	965	+	0.00673575	0.364519	0.744227	0.214248	0.194369	Four-digit Multi-ethnic HLA v2 (2022)	3.32.0
B	47:01	IgGt	965	-	0.00259067	0.549271	0.877229	0.344958	-0.206652	Four-digit Multi-ethnic HLA v2 (2022)	3.32.0
B	48:01	IgGt	965	+	0.000518135	0.598686	0.877229	0.769396	0.405061	Four-digit Multi-ethnic HLA v2 (2022)	3.32.0
B	49:01	IgGt	965	-	0.011399	0.335435	0.744227	0.165393	-0.159391	Four-digit Multi-ethnic HLA v2 (2022)	3.32.0
B	50:01	IgGt	965	+	0.0176166	0.703939	0.890153	0.130385	0.0495623	Four-digit Multi-ethnic HLA v2 (2022)	3.32.0
B	51:01	IgGt	965	-	0.042487	0.304135	0.744227	0.0862485	-0.0886772	Four-digit Multi-ethnic HLA v2 (2022)	3.32.0
B	51:05	IgGt	965	+	0.0015544	0.976326	0.976326	0.443458	0.013163	Four-digit Multi-ethnic HLA v2 (2022)	3.32.0
B	51:07	IgGt	965	-	0.00103627	0.426906	0.836736	0.543189	-0.431746	Four-digit Multi-ethnic HLA v2 (2022)	3.32.0
B	51:08	IgGt	965	+	0.000518135	0.551238	0.877229	0.767827	0.457715	Four-digit Multi-ethnic HLA v2 (2022)	3.32.0
B	52:01	IgGt	965	-	0.00984456	0.328112	0.744227	0.177846	-0.174009	Four-digit Multi-ethnic HLA v2 (2022)	3.32.0
B	53:01	IgGt	965	+	0.00103627	0.955312	0.976326	0.542942	0.0304328	Four-digit Multi-ethnic HLA v2 (2022)	3.32.0
B	55:01	IgGt	965	+	0.0145078	0.231435	0.744227	0.147744	0.176914	Four-digit Multi-ethnic HLA v2 (2022)	3.32.0
B	56:01	IgGt	965	-	0.00880829	0.710961	0.890153	0.188273	-0.0697882	Four-digit Multi-ethnic HLA v2 (2022)	3.32.0
B	57:01	IgGt	965	-	0.0316062	0.29888	0.744227	0.0981462	-0.102014	Four-digit Multi-ethnic HLA v2 (2022)	3.32.0
B	57:03	IgGt	965	-	0.00103627	0.162364	0.744227	0.543102	-0.759389	Four-digit Multi-ethnic HLA v2 (2022)	3.32.0
B	58:01	IgGt	965	+	0.00569948	0.250528	0.744227	0.232701	0.267552	Four-digit Multi-ethnic HLA v2 (2022)	3.32.0
B	73:01	IgGt	965	+	0.000518135	0.720102	0.890153	0.769583	0.27584	Four-digit Multi-ethnic HLA v2 (2022)	3.32.0
C	01:02	IgGt	965	-	0.0295337	0.182011	0.898709	0.10515	-0.140434	Four-digit Multi-ethnic HLA v2 (2022)	3.32.0
C	02:02	IgGt	965	-	0.0564767	0.874522	0.898709	0.0751877	-0.0118766	Four-digit Multi-ethnic HLA v2 (2022)	3.32.0
C	03:02	IgGt	965	+	0.00259067	0.0534409	0.898709	0.34442	0.666015	Four-digit Multi-ethnic HLA v2 (2022)	3.32.0
C	03:03	IgGt	965	+	0.0518135	0.378389	0.898709	0.0793846	0.0699598	Four-digit Multi-ethnic HLA v2 (2022)	3.32.0
C	03:04	IgGt	965	-	0.0911917	0.898709	0.898709	0.0610656	-0.00777527	Four-digit Multi-ethnic HLA v2 (2022)	3.32.0
C	04:01	IgGt	965	-	0.123834	0.670227	0.898709	0.0525748	-0.0223951	Four-digit Multi-ethnic HLA v2 (2022)	3.32.0
C	05:01	IgGt	965	-	0.0626943	0.297464	0.898709	0.0729551	-0.0760524	Four-digit Multi-ethnic HLA v2 (2022)	3.32.0
C	06:02	IgGt	965	-	0.109845	0.759487	0.898709	0.054015	-0.0165417	Four-digit Multi-ethnic HLA v2 (2022)	3.32.0
C	07:01	IgGt	965	+	0.153886	0.0892707	0.898709	0.0488184	0.0830393	Four-digit Multi-ethnic HLA v2 (2022)	3.32.0
C	07:02	IgGt	965	-	0.140933	0.279583	0.898709	0.049314	-0.0533513	Four-digit Multi-ethnic HLA v2 (2022)	3.32.0
C	07:04	IgGt	965	-	0.0207254	0.882617	0.898709	0.121229	-0.0179045	Four-digit Multi-ethnic HLA v2 (2022)	3.32.0
C	08:01	IgGt	965	+	0.000518135	0.598686	0.898709	0.769396	0.405061	Four-digit Multi-ethnic HLA v2 (2022)	3.32.0
C	08:02	IgGt	965	+	0.0207254	0.578749	0.898709	0.118191	0.0656433	Four-digit Multi-ethnic HLA v2 (2022)	3.32.0
C	12:02	IgGt	965	-	0.00932642	0.395433	0.898709	0.182536	-0.15519	Four-digit Multi-ethnic HLA v2 (2022)	3.32.0
C	12:03	IgGt	965	+	0.057513	0.506883	0.898709	0.0778089	0.0516612	Four-digit Multi-ethnic HLA v2 (2022)	3.32.0
C	14:02	IgGt	965	-	0.0108808	0.632092	0.898709	0.169443	-0.0811527	Four-digit Multi-ethnic HLA v2 (2022)	3.32.0
C	15:02	IgGt	965	+	0.0196891	0.862386	0.898709	0.123774	0.0214605	Four-digit Multi-ethnic HLA v2 (2022)	3.32.0
C	15:05	IgGt	965	+	0.00310881	0.615207	0.898709	0.314392	0.158082	Four-digit Multi-ethnic HLA v2 (2022)	3.32.0
C	16:01	IgGt	965	-	0.0181347	0.811074	0.898709	0.13214	-0.0315954	Four-digit Multi-ethnic HLA v2 (2022)	3.32.0
C	16:02	IgGt	965	+	0.00310881	0.716737	0.898709	0.314572	0.114168	Four-digit Multi-ethnic HLA v2 (2022)	3.32.0
C	16:04	IgGt	965	+	0.0015544	0.853724	0.898709	0.444038	0.0818887	Four-digit Multi-ethnic HLA v2 (2022)	3.32.0
C	17:01	IgGt	965	+	0.0119171	0.228511	0.898709	0.162088	0.195312	Four-digit Multi-ethnic HLA v2 (2022)	3.32.0
DPB1	01:01	IgGt	965	+	0.0492228	0.634925	0.999766	0.0777535	0.0369297	Four-digit Multi-ethnic HLA v2 (2022)	3.32.0
DPB1	02:01	IgGt	965	+	0.120207	0.881507	0.999766	0.0545239	0.00812944	Four-digit Multi-ethnic HLA v2 (2022)	3.32.0
DPB1	02:02	IgGt	965	+	0.00207254	0.980536	0.999766	0.385607	0.00941019	Four-digit Multi-ethnic HLA v2 (2022)	3.32.0
DPB1	03:01	IgGt	965	-	0.0974093	0.23784	0.999766	0.0592465	-0.0699784	Four-digit Multi-ethnic HLA v2 (2022)	3.32.0
DPB1	04:01	IgGt	965	-	0.441969	0.71369	0.999766	0.0356769	-0.0130939	Four-digit Multi-ethnic HLA v2 (2022)	3.32.0
DPB1	04:02	IgGt	965	-	0.140415	0.96331	0.999766	0.0507563	-0.00233541	Four-digit Multi-ethnic HLA v2 (2022)	3.32.0
DPB1	05:01	IgGt	965	-	0.0139896	0.647855	0.999766	0.144438	-0.0659921	Four-digit Multi-ethnic HLA v2 (2022)	3.32.0
DPB1	06:01	IgGt	965	+	0.0124352	0.296666	0.999766	0.158502	0.165505	Four-digit Multi-ethnic HLA v2 (2022)	3.32.0
DPB1	09:01	IgGt	965	+	0.00932642	0.847538	0.999766	0.182682	0.035132	Four-digit Multi-ethnic HLA v2 (2022)	3.32.0
DPB1	10:01	IgGt	965	+	0.0134715	0.36657	0.999766	0.15263	0.137877	Four-digit Multi-ethnic HLA v2 (2022)	3.32.0
DPB1	11:01	IgGt	965	-	0.0119171	0.999766	0.999766	0.155161	-4.54612e-05	Four-digit Multi-ethnic HLA v2 (2022)	3.32.0
DPB1	13:01	IgGt	965	-	0.0202073	0.46953	0.999766	0.12541	-0.0907381	Four-digit Multi-ethnic HLA v2 (2022)	3.32.0
DPB1	14:01	IgGt	965	+	0.0124352	0.346103	0.999766	0.158789	0.149681	Four-digit Multi-ethnic HLA v2 (2022)	3.32.0
DPB1	15:01	IgGt	965	+	0.00984456	0.695334	0.999766	0.178292	0.0698448	Four-digit Multi-ethnic HLA v2 (2022)	3.32.0
DPB1	16:01	IgGt	965	+	0.00725389	0.0705797	0.999766	0.206134	0.373142	Four-digit Multi-ethnic HLA v2 (2022)	3.32.0
DPB1	17:01	IgGt	965	-	0.011399	0.658378	0.999766	0.166546	-0.0736621	Four-digit Multi-ethnic HLA v2 (2022)	3.32.0
DPB1	19:01	IgGt	965	+	0.011399	0.558533	0.999766	0.158361	0.092677	Four-digit Multi-ethnic HLA v2 (2022)	3.32.0
DPB1	20:01	IgGt	965	+	0.00207254	0.932493	0.999766	0.383966	0.0325336	Four-digit Multi-ethnic HLA v2 (2022)	3.32.0
DPB1	23:01	IgGt	965	-	0.0103627	0.752555	0.999766	0.173488	-0.0547118	Four-digit Multi-ethnic HLA v2 (2022)	3.32.0
DPB1	45:01	IgGt	965	+	0.000518135	0.725893	0.999766	0.769351	0.269809	Four-digit Multi-ethnic HLA v2 (2022)	3.32.0
DQA1	01:01	IgGt	965	-	0.13886	3.65485e-06	3.28937e-05	0.0524043	-0.244067	Four-digit Multi-ethnic HLA v2 (2022)	3.32.0
DQA1	01:02	IgGt	965	+	0.188601	0.222917	0.501563	0.044611	0.0544076	Four-digit Multi-ethnic HLA v2 (2022)	3.32.0
DQA1	01:03	IgGt	965	+	0.080829	0.213764	0.501563	0.0629614	0.0783309	Four-digit Multi-ethnic HLA v2 (2022)	3.32.0
DQA1	01:07	IgGt	965	-	0.00932642	0.983907	0.983907	0.182352	-0.00367909	Four-digit Multi-ethnic HLA v2 (2022)	3.32.0
DQA1	02:01	IgGt	965	+	0.130052	0.898837	0.983907	0.0520374	0.00661733	Four-digit Multi-ethnic HLA v2 (2022)	3.32.0
DQA1	03:01	IgGt	965	-	0.148187	0.455469	0.819843	0.0479853	-0.0358274	Four-digit Multi-ethnic HLA v2 (2022)	3.32.0
DQA1	04:01	IgGt	965	-	0.034715	0.712331	0.915854	0.0942842	-0.0347755	Four-digit Multi-ethnic HLA v2 (2022)	3.32.0
DQA1	05:01	IgGt	965	+	0.266839	0.0311425	0.140141	0.0385742	0.0832597	Four-digit Multi-ethnic HLA v2 (2022)	3.32.0
DQA1	06:01	IgGt	965	+	0.00259067	0.647922	0.915854	0.344712	0.157463	Four-digit Multi-ethnic HLA v2 (2022)	3.32.0
DQB1	02:01	IgGt	965	+	0.221762	0.00158801	0.0111161	0.0417926	0.132365	Four-digit Multi-ethnic HLA v2 (2022)	3.32.0
DQB1	03:01	IgGt	965	-	0.182383	0.720039	0.775427	0.0442115	-0.0158504	Four-digit Multi-ethnic HLA v2 (2022)	3.32.0
DQB1	03:02	IgGt	965	-	0.0937824	0.406651	0.67113	0.0585786	-0.0486301	Four-digit Multi-ethnic HLA v2 (2022)	3.32.0
DQB1	03:03	IgGt	965	-	0.0455959	0.614666	0.775427	0.0818398	-0.0412136	Four-digit Multi-ethnic HLA v2 (2022)	3.32.0
DQB1	03:04	IgGt	965	-	0.00310881	0.431441	0.67113	0.315118	-0.248017	Four-digit Multi-ethnic HLA v2 (2022)	3.32.0
DQB1	04:02	IgGt	965	-	0.0357513	0.703599	0.775427	0.0930616	-0.0354174	Four-digit Multi-ethnic HLA v2 (2022)	3.32.0
DQB1	05:01	IgGt	965	-	0.121762	1.17317e-06	1.64244e-05	0.0544934	-0.266557	Four-digit Multi-ethnic HLA v2 (2022)	3.32.0
DQB1	05:02	IgGt	965	+	0.0300518	0.163531	0.457887	0.100389	0.139979	Four-digit Multi-ethnic HLA v2 (2022)	3.32.0
DQB1	05:03	IgGt	965	-	0.0233161	0.96942	0.96942	0.117147	-0.00449206	Four-digit Multi-ethnic HLA v2 (2022)	3.32.0
DQB1	06:01	IgGt	965	-	0.0119171	0.246015	0.574035	0.161934	-0.187972	Four-digit Multi-ethnic HLA v2 (2022)	3.32.0
DQB1	06:02	IgGt	965	-	0.129534	0.558125	0.775427	0.0526694	-0.0308555	Four-digit Multi-ethnic HLA v2 (2022)	3.32.0
DQB1	06:03	IgGt	965	+	0.0725389	0.0519096	0.181684	0.0654616	0.127409	Four-digit Multi-ethnic HLA v2 (2022)	3.32.0
DQB1	06:04	IgGt	965	+	0.0233161	0.0277743	0.129613	0.117034	0.257923	Four-digit Multi-ethnic HLA v2 (2022)	3.32.0
DQB1	06:09	IgGt	965	+	0.00518135	0.331657	0.663314	0.244015	0.237006	Four-digit Multi-ethnic HLA v2 (2022)	3.32.0
DRB1	01:01	IgGt	965	-	0.105181	8.8415e-09	2.91769e-07	0.05809	-0.337106	Four-digit Multi-ethnic HLA v2 (2022)	3.32.0
DRB1	01:02	IgGt	965	-	0.00725389	0.830664	0.964096	0.206515	-0.0441755	Four-digit Multi-ethnic HLA v2 (2022)	3.32.0
DRB1	01:03	IgGt	965	-	0.00103627	0.512089	0.946959	0.545041	-0.357456	Four-digit Multi-ethnic HLA v2 (2022)	3.32.0
DRB1	03:01	IgGt	965	+	0.129016	0.000713255	0.0117687	0.0507562	0.172341	Four-digit Multi-ethnic HLA v2 (2022)	3.32.0
DRB1	04:01	IgGt	965	-	0.0943005	0.526327	0.946959	0.059653	-0.0378113	Four-digit Multi-ethnic HLA v2 (2022)	3.32.0
DRB1	04:02	IgGt	965	+	0.00362694	0.101136	0.370832	0.290582	0.47683	Four-digit Multi-ethnic HLA v2 (2022)	3.32.0
DRB1	04:03	IgGt	965	-	0.00259067	0.739551	0.964096	0.346746	-0.115308	Four-digit Multi-ethnic HLA v2 (2022)	3.32.0
DRB1	04:04	IgGt	965	-	0.019171	0.216177	0.548757	0.128552	-0.159093	Four-digit Multi-ethnic HLA v2 (2022)	3.32.0
DRB1	04:05	IgGt	965	-	0.00414508	0.601668	0.964096	0.272165	-0.142118	Four-digit Multi-ethnic HLA v2 (2022)	3.32.0
DRB1	04:07	IgGt	965	+	0.00621762	0.434044	0.895216	0.223441	0.174869	Four-digit Multi-ethnic HLA v2 (2022)	3.32.0
DRB1	04:08	IgGt	965	+	0.00414508	0.833963	0.964096	0.272844	0.0572095	Four-digit Multi-ethnic HLA v2 (2022)	3.32.0
DRB1	07:01	IgGt	965	+	0.129016	0.95796	0.987896	0.0524057	0.00276326	Four-digit Multi-ethnic HLA v2 (2022)	3.32.0
DRB1	08:01	IgGt	965	-	0.0331606	0.790119	0.964096	0.0962392	-0.0256218	Four-digit Multi-ethnic HLA v2 (2022)	3.32.0
DRB1	08:03	IgGt	965	+	0.00207254	0.721874	0.964096	0.385071	0.137108	Four-digit Multi-ethnic HLA v2 (2022)	3.32.0
DRB1	08:04	IgGt	965	-	0.00259067	0.0171865	0.141788	0.342926	-0.818516	Four-digit Multi-ethnic HLA v2 (2022)	3.32.0
DRB1	09:01	IgGt	965	+	0.00932642	0.988331	0.988331	0.18281	0.00267435	Four-digit Multi-ethnic HLA v2 (2022)	3.32.0
DRB1	10:01	IgGt	965	+	0.00932642	0.0389742	0.214358	0.182122	0.376501	Four-digit Multi-ethnic HLA v2 (2022)	3.32.0
DRB1	11:01	IgGt	965	-	0.065285	0.623547	0.964096	0.0701256	-0.0344309	Four-digit Multi-ethnic HLA v2 (2022)	3.32.0
DRB1	11:02	IgGt	965	+	0.000518135	0.863891	0.964096	0.767401	0.131585	Four-digit Multi-ethnic HLA v2 (2022)	3.32.0
DRB1	11:03	IgGt	965	+	0.00829016	0.72392	0.964096	0.182432	0.0644585	Four-digit Multi-ethnic HLA v2 (2022)	3.32.0
DRB1	11:04	IgGt	965	-	0.0243523	0.275269	0.619816	0.115138	-0.125688	Four-digit Multi-ethnic HLA v2 (2022)	3.32.0
DRB1	12:01	IgGt	965	-	0.0186528	0.889341	0.964096	0.13101	-0.0182333	Four-digit Multi-ethnic HLA v2 (2022)	3.32.0
DRB1	13:01	IgGt	965	+	0.0704663	0.0270224	0.178348	0.0665423	0.147365	Four-digit Multi-ethnic HLA v2 (2022)	3.32.0
DRB1	13:02	IgGt	965	+	0.0290155	0.0136519	0.141788	0.105411	0.260455	Four-digit Multi-ethnic HLA v2 (2022)	3.32.0
DRB1	13:03	IgGt	965	+	0.019171	0.281734	0.619816	0.128665	0.138578	Four-digit Multi-ethnic HLA v2 (2022)	3.32.0
DRB1	13:05	IgGt	965	-	0.0015544	0.1858	0.51095	0.444358	-0.588356	Four-digit Multi-ethnic HLA v2 (2022)	3.32.0
DRB1	14:01	IgGt	965	+	0.0212435	0.656188	0.964096	0.122483	0.0545444	Four-digit Multi-ethnic HLA v2 (2022)	3.32.0
DRB1	14:04	IgGt	965	-	0.00207254	0.172077	0.51095	0.384432	-0.525358	Four-digit Multi-ethnic HLA v2 (2022)	3.32.0
DRB1	15:01	IgGt	965	-	0.133161	0.545219	0.946959	0.052307	-0.0316539	Four-digit Multi-ethnic HLA v2 (2022)	3.32.0
DRB1	15:02	IgGt	965	-	0.0119171	0.0455849	0.2149	0.161564	-0.323424	Four-digit Multi-ethnic HLA v2 (2022)	3.32.0
DRB1	15:13	IgGt	965	+	0.00414508	0.139602	0.460688	0.2725	0.402891	Four-digit Multi-ethnic HLA v2 (2022)	3.32.0
DRB1	16:01	IgGt	965	+	0.0253886	0.0675887	0.278803	0.110241	0.201721	Four-digit Multi-ethnic HLA v2 (2022)	3.32.0
DRB1	16:02	IgGt	965	-	0.000518135	0.905666	0.964096	0.769598	-0.0912266	Four-digit Multi-ethnic HLA v2 (2022)	3.32.0
